# Supplementary material for: Nitrogen-induced terrestrial eutrophication: cascading effects and impacts on ecosystem services
Source: Ecosphere. Author manuscript; Available in PMC 2024 Dec 12. (PMC11636942; doi:10.1002/ecs2.1877)
Supplement: Supplement1 [file NIHMS1993687-supplement-Supplement1.zip]

Archive with 2 entries (2 files):
- Clark_ECS16-0532R1_Metadata_S1.pdf
- Data_S1.xlsx
