# Supplementary material for: Nitrogen-induced terrestrial eutrophication: cascading effects and impacts on ecosystem services
Source: Ecosphere. Author manuscript; Available in PMC 2024 Dec 12. (PMC11636942; doi:10.1002/ecs2.1877)
Supplement: Supplement1 [file NIHMS1993687-supplement-Supplement1.zip › Data_S1.xlsx]

## Sheet: All Chains
Ecological Effect	Region	Ecosystem (L1)	Ecosystem (L2)	Ecosystem (L3)	Chemical Criterion	Chemical Criterion threshold	Biological Indicator	Critical Load in kg/ha	Low	High	CL Reference	SOSS	Change in Biological Indicator (Component #1)	SOSE #1	Ref #1	Component #2	SOSE #2	Ref #2	Component #3	SOSE #3	Ref #3	Component #4	SOSE #4	Ref #4	Component #5	SOSE #5	Ref #5	Component #6	SOSE #6	Ref #6	Component #7	Ecological Endpoint	Last Thing in Env. Directly Used by Humans	Beneficiary sub category (direct FEGS user)	Beneficiary Category	FEGS Metric	Regional restriction of FEGS?	Metric Measurement options	EPF Length	EPF	SOSWL	SOSEPF	SOSC
Terrestrial Eutrophication	East	Eastern Temperate Forest	Hardwood, coniferous forest	Forest	NA	NA	Soil Microbial Community	<12	12	12	1	0.33	Decreased abundance of arbuscular mycorrhizal fungi	1		Decreased nutrient uptake	1		Change in forest composition													Change in forest composition	Forest	Timber, Fiber, and Ornamental Extractors	Commercial / Industrial	Change in vegetation composition / diversity / growth relative to reference			2	1	0.33	0.833333	0.665556
Terrestrial Eutrophication	East	Eastern Temperate Forest	Hardwood, coniferous forest	Forest	NA	NA	Soil Microbial Community	<12	12	12	1	0.33	Decreased abundance of arbuscular mycorrhizal fungi	1		Decreased nutrient uptake	1		Change in forest composition													Change in forest composition	Forest	Experiencers and Viewers	Recreational	Change in vegetation composition / diversity / growth relative to reference			2	1	0.33	0.833333	0.665556
Terrestrial Eutrophication	East	Eastern Temperate Forest	Hardwood, coniferous forest	Forest	NA	NA	Soil Microbial Community	<12	12	12	1	0.33	Decreased abundance of arbuscular mycorrhizal fungi	1		Decreased nutrient uptake	1		Change in forest composition													Change in forest composition	Forest	Researchers	Learning	Change in vegetation composition / diversity / growth relative to reference			2	1	0.33	0.833333	0.665556
Terrestrial Eutrophication	East	Eastern Temperate Forest	Hardwood, coniferous forest	Forest	NA	NA	Soil Microbial Community	<12	12	12	1	0.33	Decreased abundance of arbuscular mycorrhizal fungi	1		Decreased nutrient uptake	1		Change in forest composition													Change in forest composition	Forest	Spiritual and Ceremonial Participants and Participants of Celebration	Inspirational	Change in vegetation composition / diversity / growth relative to reference			2	1	0.33	0.833333	0.665556
Terrestrial Eutrophication	East	Eastern Temperate Forest	Hardwood, coniferous forest	Forest	NA	NA	Soil Microbial Community	<12	12	12	1	0.33	Decreased abundance of arbuscular mycorrhizal fungi	1		Decreased nutrient uptake	1		Change in forest composition													Change in forest composition	Forest	People who care (Option/Bequest)	Non-use	Change in vegetation composition / diversity / growth relative to reference			2	1	0.33	0.833333	0.665556
Terrestrial Eutrophication	East	Eastern Temperate Forest	Hardwood, coniferous forest	Forest	NA	NA	Soil Microbial Community	<12	12	12	1	0.33	Decreased abundance of arbuscular mycorrhizal fungi	1		Decreased nutrient uptake	1		Change in forest composition													Change in forest composition	Forest	People who care (Existence)	Non-use	Change in vegetation composition / diversity / growth relative to reference			2	1	0.33	0.833333	0.665556
Terrestrial Eutrophication	East	Eastern Temperate Forest	Hardwood, coniferous forest	Forest	NA	NA	Soil Microbial Community	<12	12	12	1	0.33	Decreased abundance of arbuscular mycorrhizal fungi	1		Decreased nutrient uptake	1		Change in forest composition													Change in forest composition	Forest	Educators and Students	Learning	Change in vegetation composition / diversity / growth relative to reference			2	1	0.33	0.833333	0.665556
Terrestrial Eutrophication	East	Eastern Temperate Forest	Hardwood, coniferous forest	Forest	NA	NA	Soil Microbial Community	<12	12	12	1	0.33	Decreased abundance of arbuscular mycorrhizal fungi	1		Decreased nutrient uptake	1		Change in forest composition													Change in forest composition	Forest	Artists	Inspirational	Change in vegetation composition / diversity / growth relative to reference			2	1	0.33	0.833333	0.665556
Terrestrial Eutrophication	East	Eastern Temperate Forest	Hardwood, coniferous forest	Forest	NA	NA	Soil Microbial Community	<12	12	12	1	0.33	Decreased abundance of arbuscular mycorrhizal fungi	1		Decreased nutrient uptake	1		Decreased forest productivity / C sequestration													Decreased forest productivity / C sequestration	Forest	Timber, Fiber, and Ornamental Extractors	Commercial / Industrial	Change in vegetation composition / diversity / growth relative to reference			2	1	0.33	0.833333	0.665556
Terrestrial Eutrophication	East	Eastern Temperate Forest	Hardwood, coniferous forest	Forest	NA	NA	Soil Microbial Community	<12	12	12	1	0.33	Decreased abundance of arbuscular mycorrhizal fungi	1		Decreased nutrient uptake	1		Decreased forest productivity / C sequestration													Decreased forest productivity / C sequestration	Forest	Artists	Inspirational	Change in vegetation composition / diversity / growth relative to reference			2	1	0.33	0.833333	0.665556
Terrestrial Eutrophication	East	Eastern Temperate Forest	Hardwood, coniferous forest	Forest	NA	NA	Soil Microbial Community	<12	12	12	1	0.33	Decreased abundance of arbuscular mycorrhizal fungi	1		Decreased nutrient uptake	1		Decreased forest productivity / C sequestration													Decreased forest productivity / C sequestration	Forest	Spiritual and Ceremonial Participants and Participants of Celebration	Inspirational	Change in vegetation composition / diversity / growth relative to reference			2	1	0.33	0.833333	0.665556
Terrestrial Eutrophication	East	Eastern Temperate Forest	Hardwood, coniferous forest	Forest	NA	NA	Soil Microbial Community	<12	12	12	1	0.33	Decreased abundance of arbuscular mycorrhizal fungi	1		Decreased nutrient uptake	1		Decreased forest productivity / C sequestration													Decreased forest productivity / C sequestration	Forest	Educators and Students	Learning	Change in vegetation composition / diversity / growth relative to reference			2	1	0.33	0.833333	0.665556
Terrestrial Eutrophication	East	Eastern Temperate Forest	Hardwood, coniferous forest	Forest	NA	NA	Soil Microbial Community	<12	12	12	1	0.33	Decreased abundance of arbuscular mycorrhizal fungi	1		Decreased nutrient uptake	1		Decreased forest productivity / C sequestration													Decreased forest productivity / C sequestration	Forest	Researchers	Learning	Change in vegetation composition / diversity / growth relative to reference			2	1	0.33	0.833333	0.665556
Terrestrial Eutrophication	East	Eastern Temperate Forest	Hardwood, coniferous forest	Forest	NA	NA	Soil Microbial Community	<12	12	12	1	0.33	Decreased abundance of arbuscular mycorrhizal fungi	1		Decreased nutrient uptake	1		Decreased forest productivity / C sequestration													Decreased forest productivity / C sequestration	Forest	People who care (Existence)	Non-use	Change in vegetation composition / diversity / growth relative to reference			2	1	0.33	0.833333	0.665556
Terrestrial Eutrophication	East	Eastern Temperate Forest	Hardwood, coniferous forest	Forest	NA	NA	Soil Microbial Community	<12	12	12	1	0.33	Decreased abundance of arbuscular mycorrhizal fungi	1		Decreased nutrient uptake	1		Decreased forest productivity / C sequestration													Decreased forest productivity / C sequestration	Forest	People who care (Option/Bequest)	Non-use	Change in vegetation composition / diversity / growth relative to reference			2	1	0.33	0.833333	0.665556
Terrestrial Eutrophication	East	Eastern Temperate Forest	Hardwood, coniferous forest	Forest	NA	NA	Soil Microbial Community	<12	12	12	1	0.33	Decreased abundance of arbuscular mycorrhizal fungi	1		Decreased nutrient uptake	1		Decreased forest productivity / C sequestration													Decreased forest productivity / C sequestration	Forest	Experiencers and Viewers	Recreational	Change in vegetation composition / diversity / growth relative to reference			2	1	0.33	0.833333	0.665556
Terrestrial Eutrophication	East	Eastern Temperate Forest	Hardwood, coniferous forest	Forest	NA	NA	Soil Microbial Community	<12	12	12	1	0.33	Decreased abundance of arbuscular mycorrhizal fungi	1		Decreased nutrient uptake	1		Decreased forest productivity / C sequestration													Decreased forest productivity / C sequestration		All Humans	Humanity	C sequestration			2	1	0.33	0.833333	0.665556
Terrestrial Eutrophication	East	Eastern Temperate Forest	Hardwood, coniferous forest	Forest	NA	NA	Soil Microbial Community	5 to 10	5	10	1	0.33	Decreased abundance of ectomycorrhizal fungi	1		Decreased nutrient uptake	1		Change in forest composition													Change in forest composition	Forest	Timber, Fiber, and Ornamental Extractors	Commercial / Industrial	Change in vegetation composition / diversity / growth relative to reference			2	1	0.33	0.833333	0.665556
Terrestrial Eutrophication	East	Eastern Temperate Forest	Hardwood, coniferous forest	Forest	NA	NA	Soil Microbial Community	5 to 10	5	10	1	0.33	Decreased abundance of ectomycorrhizal fungi	1		Decreased nutrient uptake	1		Change in forest composition													Change in forest composition	Forest	Experiencers and Viewers	Recreational	Change in vegetation composition / diversity / growth relative to reference			2	1	0.33	0.833333	0.665556
Terrestrial Eutrophication	East	Eastern Temperate Forest	Hardwood, coniferous forest	Forest	NA	NA	Soil Microbial Community	5 to 10	5	10	1	0.33	Decreased abundance of ectomycorrhizal fungi	1		Decreased nutrient uptake	1		Change in forest composition													Change in forest composition	Forest	Researchers	Learning	Change in vegetation composition / diversity / growth relative to reference			2	1	0.33	0.833333	0.665556
Terrestrial Eutrophication	East	Eastern Temperate Forest	Hardwood, coniferous forest	Forest	NA	NA	Soil Microbial Community	5 to 10	5	10	1	0.33	Decreased abundance of ectomycorrhizal fungi	1		Decreased nutrient uptake	1		Change in forest composition													Change in forest composition	Forest	Spiritual and Ceremonial Participants and Participants of Celebration	Inspirational	Change in vegetation composition / diversity / growth relative to reference			2	1	0.33	0.833333	0.665556
Terrestrial Eutrophication	East	Eastern Temperate Forest	Hardwood, coniferous forest	Forest	NA	NA	Soil Microbial Community	5 to 10	5	10	1	0.33	Decreased abundance of ectomycorrhizal fungi	1		Decreased nutrient uptake	1		Change in forest composition													Change in forest composition	Forest	People who care (Option/Bequest)	Non-use	Change in vegetation composition / diversity / growth relative to reference			2	1	0.33	0.833333	0.665556
Terrestrial Eutrophication	East	Eastern Temperate Forest	Hardwood, coniferous forest	Forest	NA	NA	Soil Microbial Community	5 to 10	5	10	1	0.33	Decreased abundance of ectomycorrhizal fungi	1		Decreased nutrient uptake	1		Change in forest composition													Change in forest composition	Forest	People who care (Existence)	Non-use	Change in vegetation composition / diversity / growth relative to reference			2	1	0.33	0.833333	0.665556
Terrestrial Eutrophication	East	Eastern Temperate Forest	Hardwood, coniferous forest	Forest	NA	NA	Soil Microbial Community	5 to 10	5	10	1	0.33	Decreased abundance of ectomycorrhizal fungi	1		Decreased nutrient uptake	1		Change in forest composition													Change in forest composition	Forest	Educators and Students	Learning	Change in vegetation composition / diversity / growth relative to reference			2	1	0.33	0.833333	0.665556
Terrestrial Eutrophication	East	Eastern Temperate Forest	Hardwood, coniferous forest	Forest	NA	NA	Soil Microbial Community	5 to 10	5	10	1	0.33	Decreased abundance of ectomycorrhizal fungi	1		Decreased nutrient uptake	1		Change in forest composition													Change in forest composition	Forest	Artists	Inspirational	Change in vegetation composition / diversity / growth relative to reference			2	1	0.33	0.833333	0.665556
Terrestrial Eutrophication	East	Eastern Temperate Forest	Hardwood, coniferous forest	Forest	NA	NA	Soil Microbial Community	5 to 10	5	10	1	0.33	Decreased abundance of ectomycorrhizal fungi	1		Decreased nutrient uptake	1		Decreased forest productivity / C sequestration													Decreased forest productivity / C sequestration	Forest	Timber, Fiber, and Ornamental Extractors	Commercial / Industrial	Change in vegetation composition / diversity / growth relative to reference			2	1	0.33	0.833333	0.665556
Terrestrial Eutrophication	East	Eastern Temperate Forest	Hardwood, coniferous forest	Forest	NA	NA	Soil Microbial Community	5 to 10	5	10	1	0.33	Decreased abundance of ectomycorrhizal fungi	1		Decreased nutrient uptake	1		Decreased forest productivity / C sequestration													Decreased forest productivity / C sequestration	Forest	Experiencers and Viewers	Recreational	Change in vegetation composition / diversity / growth relative to reference			2	1	0.33	0.833333	0.665556
Terrestrial Eutrophication	East	Eastern Temperate Forest	Hardwood, coniferous forest	Forest	NA	NA	Soil Microbial Community	5 to 10	5	10	1	0.33	Decreased abundance of ectomycorrhizal fungi	1		Decreased nutrient uptake	1		Decreased forest productivity / C sequestration													Decreased forest productivity / C sequestration	Forest	Researchers	Learning	Change in vegetation composition / diversity / growth relative to reference			2	1	0.33	0.833333	0.665556
Terrestrial Eutrophication	East	Eastern Temperate Forest	Hardwood, coniferous forest	Forest	NA	NA	Soil Microbial Community	5 to 10	5	10	1	0.33	Decreased abundance of ectomycorrhizal fungi	1		Decreased nutrient uptake	1		Decreased forest productivity / C sequestration													Decreased forest productivity / C sequestration	Forest	Spiritual and Ceremonial Participants and Participants of Celebration	Inspirational	Change in vegetation composition / diversity / growth relative to reference			2	1	0.33	0.833333	0.665556
Terrestrial Eutrophication	East	Eastern Temperate Forest	Hardwood, coniferous forest	Forest	NA	NA	Soil Microbial Community	5 to 10	5	10	1	0.33	Decreased abundance of ectomycorrhizal fungi	1		Decreased nutrient uptake	1		Decreased forest productivity / C sequestration													Decreased forest productivity / C sequestration	Forest	People who care (Option/Bequest)	Non-use	Change in vegetation composition / diversity / growth relative to reference			2	1	0.33	0.833333	0.665556
Terrestrial Eutrophication	East	Eastern Temperate Forest	Hardwood, coniferous forest	Forest	NA	NA	Soil Microbial Community	5 to 10	5	10	1	0.33	Decreased abundance of ectomycorrhizal fungi	1		Decreased nutrient uptake	1		Decreased forest productivity / C sequestration													Decreased forest productivity / C sequestration	Forest	People who care (Existence)	Non-use	Change in vegetation composition / diversity / growth relative to reference			2	1	0.33	0.833333	0.665556
Terrestrial Eutrophication	East	Eastern Temperate Forest	Hardwood, coniferous forest	Forest	NA	NA	Soil Microbial Community	5 to 10	5	10	1	0.33	Decreased abundance of ectomycorrhizal fungi	1		Decreased nutrient uptake	1		Decreased forest productivity / C sequestration													Decreased forest productivity / C sequestration	Forest	Educators and Students	Learning	Change in vegetation composition / diversity / growth relative to reference			2	1	0.33	0.833333	0.665556
Terrestrial Eutrophication	East	Eastern Temperate Forest	Hardwood, coniferous forest	Forest	NA	NA	Soil Microbial Community	5 to 10	5	10	1	0.33	Decreased abundance of ectomycorrhizal fungi	1		Decreased nutrient uptake	1		Decreased forest productivity / C sequestration													Decreased forest productivity / C sequestration	Forest	Artists	Inspirational	Change in vegetation composition / diversity / growth relative to reference			2	1	0.33	0.833333	0.665556
Terrestrial Eutrophication	East	Eastern Temperate Forest	Hardwood, coniferous forest	Forest	NA	NA	Soil Microbial Community	5 to 10	5	10	1	0.33	Decreased abundance of ectomycorrhizal fungi	1		Decreased nutrient uptake	1		Decreased forest productivity / C sequestration													Decreased forest productivity / C sequestration		All humans	Humanity	C sequestration			2	1	0.33	0.833333	0.665556
Terrestrial Eutrophication	East	Eastern Temperate Forest	Hardwood, coniferous forest	Forest	NA	NA	Forest Productivity	<4	4	4	4	1	Decreased growth of red pine	1		Change in forest composition																Change in forest composition	Forest	Timber, Fiber, and Ornamental Extractors	Commercial / Industrial	Change in vegetation composition / diversity / growth relative to reference			1	1	1	0.857143	0.928571
Terrestrial Eutrophication	East	Eastern Temperate Forest	Hardwood, coniferous forest	Forest	NA	NA	Forest Productivity	<4	4	4	4	1	Decreased growth of red pine	1		Change in forest composition																Change in forest composition	Forest	Experiencers and Viewers	Recreational	Change in vegetation composition / diversity / growth relative to reference			1	1	1	0.857143	0.928571
Terrestrial Eutrophication	East	Eastern Temperate Forest	Hardwood, coniferous forest	Forest	NA	NA	Forest Productivity	<4	4	4	4	1	Decreased growth of red pine	1		Change in forest composition																Change in forest composition	Forest	Researchers	Learning	Change in vegetation composition / diversity / growth relative to reference			1	1	1	0.857143	0.928571
Terrestrial Eutrophication	East	Eastern Temperate Forest	Hardwood, coniferous forest	Forest	NA	NA	Forest Productivity	<4	4	4	4	1	Decreased growth of red pine	1		Change in forest composition																Change in forest composition	Forest	Spiritual and Ceremonial Participants and Participants of Celebration	Inspirational	Change in vegetation composition / diversity / growth relative to reference			1	1	1	0.857143	0.928571
Terrestrial Eutrophication	East	Eastern Temperate Forest	Hardwood, coniferous forest	Forest	NA	NA	Forest Productivity	<4	4	4	4	1	Decreased growth of red pine	1		Change in forest composition																Change in forest composition	Forest	People who care (Option/Bequest)	Non-use	Change in vegetation composition / diversity / growth relative to reference			1	1	1	0.857143	0.928571
Terrestrial Eutrophication	East	Eastern Temperate Forest	Hardwood, coniferous forest	Forest	NA	NA	Forest Productivity	<4	4	4	4	1	Decreased growth of red pine	1		Change in forest composition																Change in forest composition	Forest	People who care (Existence)	Non-use	Change in vegetation composition / diversity / growth relative to reference			1	1	1	0.857143	0.928571
Terrestrial Eutrophication	East	Eastern Temperate Forest	Hardwood, coniferous forest	Forest	NA	NA	Forest Productivity	<4	4	4	4	1	Decreased growth of red pine	1		Change in forest composition																Change in forest composition	Forest	Educators and Students	Learning	Change in vegetation composition / diversity / growth relative to reference			1	1	1	0.857143	0.928571
Terrestrial Eutrophication	East	Eastern Temperate Forest	Hardwood, coniferous forest	Forest	NA	NA	Forest Productivity	<4	4	4	4	1	Decreased growth of red pine	1		Change in forest composition																Change in forest composition	Forest	Artists	Inspirational	Change in vegetation composition / diversity / growth relative to reference			1	1	1	0.857143	0.928571
Terrestrial Eutrophication	East	Eastern Temperate Forest	Hardwood, coniferous forest	Forest	NA	NA	Forest Productivity	<4	4	4	4	1	Decreased growth of red pine	1		Decreased forest productivity / C sequestration																Decreased forest productivity / C sequestration	Forest	Timber, Fiber, and Ornamental Extractors	Commercial / Industrial	Reduction in board feet of timber			1	1	1	0.857143	0.928571
Terrestrial Eutrophication	East	Eastern Temperate Forest	Hardwood, coniferous forest	Forest	NA	NA	Forest Productivity	<4	4	4	4	1	Decreased growth of red pine	1		Decreased forest productivity / C sequestration																Decreased forest productivity / C sequestration	Forest	Artists	Inspirational	Aethetic Value			1	1	1	0.857143	0.928571
Terrestrial Eutrophication	East	Eastern Temperate Forest	Hardwood, coniferous forest	Forest	NA	NA	Forest Productivity	<4	4	4	4	1	Decreased growth of red pine	1		Decreased forest productivity / C sequestration																Decreased forest productivity / C sequestration	Forest	Spiritual and Ceremonial Participants and Participants of Celebration	Inspirational	Reduction in target species abundance			1	1	1	0.857143	0.928571
Terrestrial Eutrophication	East	Eastern Temperate Forest	Hardwood, coniferous forest	Forest	NA	NA	Forest Productivity	<4	4	4	4	1	Decreased growth of red pine	1		Decreased forest productivity / C sequestration																Decreased forest productivity / C sequestration	Forest	Educators and Students	Learning	Reduction in target species abundance			1	1	1	0.857143	0.928571
Terrestrial Eutrophication	East	Eastern Temperate Forest	Hardwood, coniferous forest	Forest	NA	NA	Forest Productivity	<4	4	4	4	1	Decreased growth of red pine	1		Decreased forest productivity / C sequestration																Decreased forest productivity / C sequestration	Forest	Researchers	Learning	Reduction in target species abundance			1	1	1	0.857143	0.928571
Terrestrial Eutrophication	East	Eastern Temperate Forest	Hardwood, coniferous forest	Forest	NA	NA	Forest Productivity	<4	4	4	4	1	Decreased growth of red pine	1		Decreased forest productivity / C sequestration																Decreased forest productivity / C sequestration	Forest	People who care (Existence)	Non-use	Aethetic Value			1	1	1	0.857143	0.928571
Terrestrial Eutrophication	East	Eastern Temperate Forest	Hardwood, coniferous forest	Forest	NA	NA	Forest Productivity	<4	4	4	4	1	Decreased growth of red pine	1		Decreased forest productivity / C sequestration																Decreased forest productivity / C sequestration	Forest	People who care (Option/Bequest)	Non-use	Aethetic Value			1	1	1	0.857143	0.928571
Terrestrial Eutrophication	East	Eastern Temperate Forest	Hardwood, coniferous forest	Forest	NA	NA	Forest Productivity	<4	4	4	4	1	Decreased growth of red pine	1		Decreased forest productivity / C sequestration																Decreased forest productivity / C sequestration	Forest	Experiencers and Viewers	Recreational	Aethetic Value			1	1	1	0.857143	0.928571
Terrestrial Eutrophication	East	Eastern Temperate Forest	Hardwood, coniferous forest	Forest	NA	NA	Forest Productivity	<4	4	4	4	1	Decreased growth of red pine	1		Decreased forest productivity / C sequestration																Decreased forest productivity / C sequestration		All Humans	Humanity	C sequestration			1	1	1	0.857143	0.928571
Terrestrial Eutrophication	East	Eastern Temperate Forest	Hardwood, coniferous forest	Forest	NA	NA	Forest Productivity	<4	4	4	4	1	Decreased growth of red pine	1		Decreased habitat quality	1		Decreased abundance and/or diversity of birds and mammals													Decreased abundance and/or diversity of birds and mammals	Forest	Artists	Inspirational	Reduction in target species abundance			2	1	1	0.833333	0.888889
Terrestrial Eutrophication	East	Eastern Temperate Forest	Hardwood, coniferous forest	Forest	NA	NA	Forest Productivity	<4	4	4	4	1	Decreased growth of red pine	1		Decreased habitat quality	1		Decreased abundance and/or diversity of birds and mammals													Decreased abundance and/or diversity of birds and mammals	Forest	Spiritual and Ceremonial Participants and Participants of Celebration	Inspirational	Reduction in target species abundance			2	1	1	0.833333	0.888889
Terrestrial Eutrophication	East	Eastern Temperate Forest	Hardwood, coniferous forest	Forest	NA	NA	Forest Productivity	<4	4	4	4	1	Decreased growth of red pine	1		Decreased habitat quality	1		Decreased abundance and/or diversity of birds and mammals													Decreased abundance and/or diversity of birds and mammals	Forest	Educators and Students	Learning	Reduction in target species abundance			2	1	1	0.833333	0.888889
Terrestrial Eutrophication	East	Eastern Temperate Forest	Hardwood, coniferous forest	Forest	NA	NA	Forest Productivity	<4	4	4	4	1	Decreased growth of red pine	1		Decreased habitat quality	1		Decreased abundance and/or diversity of birds and mammals													Decreased abundance and/or diversity of birds and mammals	Forest	Researchers	Learning	Reduction in target species abundance			2	1	1	0.833333	0.888889
Terrestrial Eutrophication	East	Eastern Temperate Forest	Hardwood, coniferous forest	Forest	NA	NA	Forest Productivity	<4	4	4	4	1	Decreased growth of red pine	1		Decreased habitat quality	1		Decreased abundance and/or diversity of birds and mammals													Decreased abundance and/or diversity of birds and mammals	Forest	People who care (Existence)	Non-use	Reduction in target species abundance			2	1	1	0.833333	0.888889
Terrestrial Eutrophication	East	Eastern Temperate Forest	Hardwood, coniferous forest	Forest	NA	NA	Forest Productivity	<4	4	4	4	1	Decreased growth of red pine	1		Decreased habitat quality	1		Decreased abundance and/or diversity of birds and mammals													Decreased abundance and/or diversity of birds and mammals	Forest	People who care (Option/Bequest)	Non-use	Reduction in target species abundance			2	1	1	0.833333	0.888889
Terrestrial Eutrophication	East	Eastern Temperate Forest	Hardwood, coniferous forest	Forest	NA	NA	Forest Productivity	<4	4	4	4	1	Decreased growth of red pine	1		Decreased habitat quality	1		Decreased abundance and/or diversity of birds and mammals													Decreased abundance and/or diversity of birds and mammals	Forest	Experiencers and Viewers	Recreational	Reduction in target species abundance			2	1	1	0.833333	0.888889
Terrestrial Eutrophication	East	Eastern Temperate Forest	Hardwood, coniferous forest	Forest	NA	NA	Forest Productivity	<4	4	4	4	1	Decreased growth of red pine	1		Decreased habitat quality	1		Decreased abundance and/or diversity of birds and mammals													Decreased abundance and/or diversity of birds and mammals		Hunters	Recreational	Decreased abundance of game animals			2	1	1	0.833333	0.888889
Terrestrial Eutrophication	East	Eastern Temperate Forest	Hardwood, coniferous forest	Forest	NA	NA	Forest Productivity	<4	4	4	4	1	Decreased survival of bigtooth aspen	1		Change in forest composition																Change in forest composition	Forest	Timber, Fiber, and Ornamental Extractors	Commercial / Industrial	Change in vegetation composition / diversity / growth relative to reference			1	1	1	0.857143	0.928571
Terrestrial Eutrophication	East	Eastern Temperate Forest	Hardwood, coniferous forest	Forest	NA	NA	Forest Productivity	<4	4	4	4	1	Decreased survival of bigtooth aspen	1		Change in forest composition																Change in forest composition	Forest	Experiencers and Viewers	Recreational	Change in vegetation composition / diversity / growth relative to reference			1	1	1	0.857143	0.928571
Terrestrial Eutrophication	East	Eastern Temperate Forest	Hardwood, coniferous forest	Forest	NA	NA	Forest Productivity	<4	4	4	4	1	Decreased survival of bigtooth aspen	1		Change in forest composition																Change in forest composition	Forest	Researchers	Learning	Change in vegetation composition / diversity / growth relative to reference			1	1	1	0.857143	0.928571
Terrestrial Eutrophication	East	Eastern Temperate Forest	Hardwood, coniferous forest	Forest	NA	NA	Forest Productivity	<4	4	4	4	1	Decreased survival of bigtooth aspen	1		Change in forest composition																Change in forest composition	Forest	Spiritual and Ceremonial Participants and Participants of Celebration	Inspirational	Change in vegetation composition / diversity / growth relative to reference			1	1	1	0.857143	0.928571
Terrestrial Eutrophication	East	Eastern Temperate Forest	Hardwood, coniferous forest	Forest	NA	NA	Forest Productivity	<4	4	4	4	1	Decreased survival of bigtooth aspen	1		Change in forest composition																Change in forest composition	Forest	People who care (Option/Bequest)	Non-use	Change in vegetation composition / diversity / growth relative to reference			1	1	1	0.857143	0.928571
Terrestrial Eutrophication	East	Eastern Temperate Forest	Hardwood, coniferous forest	Forest	NA	NA	Forest Productivity	<4	4	4	4	1	Decreased survival of bigtooth aspen	1		Change in forest composition																Change in forest composition	Forest	People who care (Existence)	Non-use	Change in vegetation composition / diversity / growth relative to reference			1	1	1	0.857143	0.928571
Terrestrial Eutrophication	East	Eastern Temperate Forest	Hardwood, coniferous forest	Forest	NA	NA	Forest Productivity	<4	4	4	4	1	Decreased survival of bigtooth aspen	1		Change in forest composition																Change in forest composition	Forest	Educators and Students	Learning	Change in vegetation composition / diversity / growth relative to reference			1	1	1	0.857143	0.928571
Terrestrial Eutrophication	East	Eastern Temperate Forest	Hardwood, coniferous forest	Forest	NA	NA	Forest Productivity	<4	4	4	4	1	Decreased survival of bigtooth aspen	1		Change in forest composition																Change in forest composition	Forest	Artists	Inspirational	Change in vegetation composition / diversity / growth relative to reference			1	1	1	0.857143	0.928571
Terrestrial Eutrophication	East	Eastern Temperate Forest	Hardwood, coniferous forest	Forest	NA	NA	Forest Productivity	<4	4	4	4	1	Decreased survival of bigtooth aspen	1		Decreased forest productivity / C sequestration																Decreased forest productivity / C sequestration	Forest	Artists	Inspirational	Aethetic Value			1	1	1	0.857143	0.928571
Terrestrial Eutrophication	East	Eastern Temperate Forest	Hardwood, coniferous forest	Forest	NA	NA	Forest Productivity	<4	4	4	4	1	Decreased survival of bigtooth aspen	1		Decreased forest productivity / C sequestration																Decreased forest productivity / C sequestration	Forest	Spiritual and Ceremonial Participants and Participants of Celebration	Inspirational	Reduction in target species abundance			1	1	1	0.857143	0.928571
Terrestrial Eutrophication	East	Eastern Temperate Forest	Hardwood, coniferous forest	Forest	NA	NA	Forest Productivity	<4	4	4	4	1	Decreased survival of bigtooth aspen	1		Decreased forest productivity / C sequestration																Decreased forest productivity / C sequestration	Forest	Educators and Students	Learning	Reduction in target species abundance			1	1	1	0.857143	0.928571
Terrestrial Eutrophication	East	Eastern Temperate Forest	Hardwood, coniferous forest	Forest	NA	NA	Forest Productivity	<4	4	4	4	1	Decreased survival of bigtooth aspen	1		Decreased forest productivity / C sequestration																Decreased forest productivity / C sequestration	Forest	Researchers	Learning	Reduction in target species abundance			1	1	1	0.857143	0.928571
Terrestrial Eutrophication	East	Eastern Temperate Forest	Hardwood, coniferous forest	Forest	NA	NA	Forest Productivity	<4	4	4	4	1	Decreased survival of bigtooth aspen	1		Decreased forest productivity / C sequestration																Decreased forest productivity / C sequestration	Forest	People who care (Existence)	Non-use	Aethetic Value			1	1	1	0.857143	0.928571
Terrestrial Eutrophication	East	Eastern Temperate Forest	Hardwood, coniferous forest	Forest	NA	NA	Forest Productivity	<4	4	4	4	1	Decreased survival of bigtooth aspen	1		Decreased forest productivity / C sequestration																Decreased forest productivity / C sequestration	Forest	People who care (Option/Bequest)	Non-use	Aethetic Value			1	1	1	0.857143	0.928571
Terrestrial Eutrophication	East	Eastern Temperate Forest	Hardwood, coniferous forest	Forest	NA	NA	Forest Productivity	<4	4	4	4	1	Decreased survival of bigtooth aspen	1		Decreased forest productivity / C sequestration																Decreased forest productivity / C sequestration	Forest	Experiencers and Viewers	Recreational	Aethetic Value			1	1	1	0.857143	0.928571
Terrestrial Eutrophication	East	Eastern Temperate Forest	Hardwood, coniferous forest	Forest	NA	NA	Forest Productivity	<4	4	4	4	1	Decreased survival of bigtooth aspen	1		Decreased forest productivity / C sequestration																Decreased forest productivity / C sequestration		All Humans	Humanity	C sequestration			1	1	1	0.857143	0.928571
Terrestrial Eutrophication	East	Eastern Temperate Forest	Hardwood, coniferous forest	Forest	NA	NA	Forest Productivity	<4	4	4	4	1	Decreased survival of bigtooth aspen	1		Decreased habitat quality	1		Decreased abundance and/or diversity of birds and mammals													Decreased abundance and/or diversity of birds and mammals	Forest	Artists	Inspirational	Reduction in target species abundance			2	1	1	0.833333	0.888889
Terrestrial Eutrophication	East	Eastern Temperate Forest	Hardwood, coniferous forest	Forest	NA	NA	Forest Productivity	<4	4	4	4	1	Decreased survival of bigtooth aspen	1		Decreased habitat quality	1		Decreased abundance and/or diversity of birds and mammals													Decreased abundance and/or diversity of birds and mammals	Forest	Spiritual and Ceremonial Participants and Participants of Celebration	Inspirational	Reduction in target species abundance			2	1	1	0.833333	0.888889
Terrestrial Eutrophication	East	Eastern Temperate Forest	Hardwood, coniferous forest	Forest	NA	NA	Forest Productivity	<4	4	4	4	1	Decreased survival of bigtooth aspen	1		Decreased habitat quality	1		Decreased abundance and/or diversity of birds and mammals													Decreased abundance and/or diversity of birds and mammals	Forest	Educators and Students	Learning	Reduction in target species abundance			2	1	1	0.833333	0.888889
Terrestrial Eutrophication	East	Eastern Temperate Forest	Hardwood, coniferous forest	Forest	NA	NA	Forest Productivity	<4	4	4	4	1	Decreased survival of bigtooth aspen	1		Decreased habitat quality	1		Decreased abundance and/or diversity of birds and mammals													Decreased abundance and/or diversity of birds and mammals	Forest	Researchers	Learning	Reduction in target species abundance			2	1	1	0.833333	0.888889
Terrestrial Eutrophication	East	Eastern Temperate Forest	Hardwood, coniferous forest	Forest	NA	NA	Forest Productivity	<4	4	4	4	1	Decreased survival of bigtooth aspen	1		Decreased habitat quality	1		Decreased abundance and/or diversity of birds and mammals													Decreased abundance and/or diversity of birds and mammals	Forest	People who care (Existence)	Non-use	Reduction in target species abundance			2	1	1	0.833333	0.888889
Terrestrial Eutrophication	East	Eastern Temperate Forest	Hardwood, coniferous forest	Forest	NA	NA	Forest Productivity	<4	4	4	4	1	Decreased survival of bigtooth aspen	1		Decreased habitat quality	1		Decreased abundance and/or diversity of birds and mammals													Decreased abundance and/or diversity of birds and mammals	Forest	People who care (Option/Bequest)	Non-use	Reduction in target species abundance			2	1	1	0.833333	0.888889
Terrestrial Eutrophication	East	Eastern Temperate Forest	Hardwood, coniferous forest	Forest	NA	NA	Forest Productivity	<4	4	4	4	1	Decreased survival of bigtooth aspen	1		Decreased habitat quality	1		Decreased abundance and/or diversity of birds and mammals													Decreased abundance and/or diversity of birds and mammals	Forest	Experiencers and Viewers	Recreational	Reduction in target species abundance			2	1	1	0.833333	0.888889
Terrestrial Eutrophication	East	Eastern Temperate Forest	Hardwood, coniferous forest	Forest	NA	NA	Forest Productivity	<4	4	4	4	1	Decreased survival of bigtooth aspen	1		Decreased habitat quality	1		Decreased abundance and/or diversity of birds and mammals													Decreased abundance and/or diversity of birds and mammals		Hunters	Recreational	Decreased abundance of game animals			2	1	1	0.833333	0.888889
Terrestrial Eutrophication	East	Eastern Temperate Forest	Hardwood, coniferous forest	Forest	NA	NA	Forest Productivity	<4	4	4	4	1	Decreased survival of bigtooth aspen	1		Decreased quality of fall foliage																Decreased quality of fall foilage	Forest	Artists	Inspirational	Reduction in target species abundance			1	1	1	0.857143	0.928571
Terrestrial Eutrophication	East	Eastern Temperate Forest	Hardwood, coniferous forest	Forest	NA	NA	Forest Productivity	<4	4	4	4	1	Decreased survival of bigtooth aspen	1		Decreased quality of fall foliage																Decreased quality of fall foilage	Forest	Spiritual and Ceremonial Participants and Participants of Celebration	Inspirational	Reduction in target species abundance			1	1	1	0.857143	0.928571
Terrestrial Eutrophication	East	Eastern Temperate Forest	Hardwood, coniferous forest	Forest	NA	NA	Forest Productivity	<4	4	4	4	1	Decreased survival of bigtooth aspen	1		Decreased quality of fall foliage																Decreased quality of fall foilage	Forest	Educators and Students	Learning	Reduction in target species abundance			1	1	1	0.857143	0.928571
Terrestrial Eutrophication	East	Eastern Temperate Forest	Hardwood, coniferous forest	Forest	NA	NA	Forest Productivity	<4	4	4	4	1	Decreased survival of bigtooth aspen	1		Decreased quality of fall foliage																Decreased quality of fall foilage	Forest	Researchers	Learning	Reduction in target species abundance			1	1	1	0.857143	0.928571
Terrestrial Eutrophication	East	Eastern Temperate Forest	Hardwood, coniferous forest	Forest	NA	NA	Forest Productivity	<4	4	4	4	1	Decreased survival of bigtooth aspen	1		Decreased quality of fall foliage																Decreased quality of fall foilage	Forest	People who care (Existence)	Non-use	Reduction in target species abundance			1	1	1	0.857143	0.928571
Terrestrial Eutrophication	East	Eastern Temperate Forest	Hardwood, coniferous forest	Forest	NA	NA	Forest Productivity	<4	4	4	4	1	Decreased survival of bigtooth aspen	1		Decreased quality of fall foliage																Decreased quality of fall foilage	Forest	People who care (Option/Bequest)	Non-use	Reduction in target species abundance			1	1	1	0.857143	0.928571
Terrestrial Eutrophication	East	Eastern Temperate Forest	Hardwood, coniferous forest	Forest	NA	NA	Forest Productivity	<4	4	4	4	1	Decreased survival of bigtooth aspen	1		Decreased quality of fall foliage																Decreased quality of fall foilage	Forest	Experiencers and Viewers	Recreational	Reduction in target species abundance			1	1	1	0.857143	0.928571
Terrestrial Eutrophication	East	Eastern Temperate Forest	Hardwood, coniferous forest	Forest	NA	NA	Forest Productivity	<4	4	4	4	1	Decreased survival of bigtooth aspen	1		Decreased quality of fall foliage																Decreased quality of fall foilage		Resource dependent businesses	Commercial / Industrial	Reduction in target species abundance			1	1	1	0.857143	0.928571
Terrestrial Eutrophication	East	Eastern Temperate Forest	Hardwood, coniferous forest	Forest	NA	NA	Forest Productivity	<5	5	5	4	1	Decreased survival of scarlet oak	1		Change in forest composition																Change in forest composition	Forest	Timber, Fiber, and Ornamental Extractors	Commercial / Industrial	Change in vegetation composition / diversity / growth relative to reference			1	1	1	0.857143	0.928571
Terrestrial Eutrophication	East	Eastern Temperate Forest	Hardwood, coniferous forest	Forest	NA	NA	Forest Productivity	<5	5	5	4	1	Decreased survival of scarlet oak	1		Change in forest composition																Change in forest composition	Forest	Experiencers and Viewers	Recreational	Change in vegetation composition / diversity / growth relative to reference			1	1	1	0.857143	0.928571
Terrestrial Eutrophication	East	Eastern Temperate Forest	Hardwood, coniferous forest	Forest	NA	NA	Forest Productivity	<5	5	5	4	1	Decreased survival of scarlet oak	1		Change in forest composition																Change in forest composition	Forest	Researchers	Learning	Change in vegetation composition / diversity / growth relative to reference			1	1	1	0.857143	0.928571
Terrestrial Eutrophication	East	Eastern Temperate Forest	Hardwood, coniferous forest	Forest	NA	NA	Forest Productivity	<5	5	5	4	1	Decreased survival of scarlet oak	1		Change in forest composition																Change in forest composition	Forest	Spiritual and Ceremonial Participants and Participants of Celebration	Inspirational	Change in vegetation composition / diversity / growth relative to reference			1	1	1	0.857143	0.928571
Terrestrial Eutrophication	East	Eastern Temperate Forest	Hardwood, coniferous forest	Forest	NA	NA	Forest Productivity	<5	5	5	4	1	Decreased survival of scarlet oak	1		Change in forest composition																Change in forest composition	Forest	People who care (Option/Bequest)	Non-use	Change in vegetation composition / diversity / growth relative to reference			1	1	1	0.857143	0.928571
Terrestrial Eutrophication	East	Eastern Temperate Forest	Hardwood, coniferous forest	Forest	NA	NA	Forest Productivity	<5	5	5	4	1	Decreased survival of scarlet oak	1		Change in forest composition																Change in forest composition	Forest	People who care (Existence)	Non-use	Change in vegetation composition / diversity / growth relative to reference			1	1	1	0.857143	0.928571
Terrestrial Eutrophication	East	Eastern Temperate Forest	Hardwood, coniferous forest	Forest	NA	NA	Forest Productivity	<5	5	5	4	1	Decreased survival of scarlet oak	1		Change in forest composition																Change in forest composition	Forest	Educators and Students	Learning	Change in vegetation composition / diversity / growth relative to reference			1	1	1	0.857143	0.928571
Terrestrial Eutrophication	East	Eastern Temperate Forest	Hardwood, coniferous forest	Forest	NA	NA	Forest Productivity	<5	5	5	4	1	Decreased survival of scarlet oak	1		Change in forest composition																Change in forest composition	Forest	Artists	Inspirational	Change in vegetation composition / diversity / growth relative to reference			1	1	1	0.857143	0.928571
Terrestrial Eutrophication	East	Eastern Temperate Forest	Hardwood, coniferous forest	Forest	NA	NA	Forest Productivity	<5	5	5	4	1	Decreased survival of scarlet oak	1		Decreased forest productivity / C sequestration																Decreased forest productivity / C sequestration	Forest	Artists	Inspirational	Aethetic Value			1	1	1	0.857143	0.928571
Terrestrial Eutrophication	East	Eastern Temperate Forest	Hardwood, coniferous forest	Forest	NA	NA	Forest Productivity	<5	5	5	4	1	Decreased survival of scarlet oak	1		Decreased forest productivity / C sequestration																Decreased forest productivity / C sequestration	Forest	Spiritual and Ceremonial Participants and Participants of Celebration	Inspirational	Reduction in target species abundance			1	1	1	0.857143	0.928571
Terrestrial Eutrophication	East	Eastern Temperate Forest	Hardwood, coniferous forest	Forest	NA	NA	Forest Productivity	<5	5	5	4	1	Decreased survival of scarlet oak	1		Decreased forest productivity / C sequestration																Decreased forest productivity / C sequestration	Forest	Educators and Students	Learning	Reduction in target species abundance			1	1	1	0.857143	0.928571
Terrestrial Eutrophication	East	Eastern Temperate Forest	Hardwood, coniferous forest	Forest	NA	NA	Forest Productivity	<5	5	5	4	1	Decreased survival of scarlet oak	1		Decreased forest productivity / C sequestration																Decreased forest productivity / C sequestration	Forest	Researchers	Learning	Reduction in target species abundance			1	1	1	0.857143	0.928571
Terrestrial Eutrophication	East	Eastern Temperate Forest	Hardwood, coniferous forest	Forest	NA	NA	Forest Productivity	<5	5	5	4	1	Decreased survival of scarlet oak	1		Decreased forest productivity / C sequestration																Decreased forest productivity / C sequestration	Forest	People who care (Existence)	Non-use	Aethetic Value			1	1	1	0.857143	0.928571
Terrestrial Eutrophication	East	Eastern Temperate Forest	Hardwood, coniferous forest	Forest	NA	NA	Forest Productivity	<5	5	5	4	1	Decreased survival of scarlet oak	1		Decreased forest productivity / C sequestration																Decreased forest productivity / C sequestration	Forest	People who care (Option/Bequest)	Non-use	Aethetic Value			1	1	1	0.857143	0.928571
Terrestrial Eutrophication	East	Eastern Temperate Forest	Hardwood, coniferous forest	Forest	NA	NA	Forest Productivity	<5	5	5	4	1	Decreased survival of scarlet oak	1		Decreased forest productivity / C sequestration																Decreased forest productivity / C sequestration	Forest	Experiencers and Viewers	Recreational	Aethetic Value			1	1	1	0.857143	0.928571
Terrestrial Eutrophication	East	Eastern Temperate Forest	Hardwood, coniferous forest	Forest	NA	NA	Forest Productivity	<5	5	5	4	1	Decreased survival of scarlet oak	1		Decreased forest productivity / C sequestration																Decreased forest productivity / C sequestration		All Humans	Humanity	C sequestration			1	1	1	0.857143	0.928571
Terrestrial Eutrophication	East	Eastern Temperate Forest	Hardwood, coniferous forest	Forest	NA	NA	Forest Productivity	<5	5	5	4	1	Decreased survival of scarlet oak	1		Decreased habitat quality	1		Decreased abundance and/or diversity of birds and mammals													Decreased abundance and/or diversity of birds and mammals	Forest	Artists	Inspirational	Reduction in target species abundance			2	1	1	0.833333	0.888889
Terrestrial Eutrophication	East	Eastern Temperate Forest	Hardwood, coniferous forest	Forest	NA	NA	Forest Productivity	<5	5	5	4	1	Decreased survival of scarlet oak	1		Decreased habitat quality	1		Decreased abundance and/or diversity of birds and mammals													Decreased abundance and/or diversity of birds and mammals	Forest	Spiritual and Ceremonial Participants and Participants of Celebration	Inspirational	Reduction in target species abundance			2	1	1	0.833333	0.888889
Terrestrial Eutrophication	East	Eastern Temperate Forest	Hardwood, coniferous forest	Forest	NA	NA	Forest Productivity	<5	5	5	4	1	Decreased survival of scarlet oak	1		Decreased habitat quality	1		Decreased abundance and/or diversity of birds and mammals													Decreased abundance and/or diversity of birds and mammals	Forest	Educators and Students	Learning	Reduction in target species abundance			2	1	1	0.833333	0.888889
Terrestrial Eutrophication	East	Eastern Temperate Forest	Hardwood, coniferous forest	Forest	NA	NA	Forest Productivity	<5	5	5	4	1	Decreased survival of scarlet oak	1		Decreased habitat quality	1		Decreased abundance and/or diversity of birds and mammals													Decreased abundance and/or diversity of birds and mammals	Forest	Researchers	Learning	Reduction in target species abundance			2	1	1	0.833333	0.888889
Terrestrial Eutrophication	East	Eastern Temperate Forest	Hardwood, coniferous forest	Forest	NA	NA	Forest Productivity	<5	5	5	4	1	Decreased survival of scarlet oak	1		Decreased habitat quality	1		Decreased abundance and/or diversity of birds and mammals													Decreased abundance and/or diversity of birds and mammals	Forest	People who care (Existence)	Non-use	Reduction in target species abundance			2	1	1	0.833333	0.888889
Terrestrial Eutrophication	East	Eastern Temperate Forest	Hardwood, coniferous forest	Forest	NA	NA	Forest Productivity	<5	5	5	4	1	Decreased survival of scarlet oak	1		Decreased habitat quality	1		Decreased abundance and/or diversity of birds and mammals													Decreased abundance and/or diversity of birds and mammals	Forest	People who care (Option/Bequest)	Non-use	Reduction in target species abundance			2	1	1	0.833333	0.888889
Terrestrial Eutrophication	East	Eastern Temperate Forest	Hardwood, coniferous forest	Forest	NA	NA	Forest Productivity	<5	5	5	4	1	Decreased survival of scarlet oak	1		Decreased habitat quality	1		Decreased abundance and/or diversity of birds and mammals													Decreased abundance and/or diversity of birds and mammals	Forest	Experiencers and Viewers	Recreational	Reduction in target species abundance			2	1	1	0.833333	0.888889
Terrestrial Eutrophication	East	Eastern Temperate Forest	Hardwood, coniferous forest	Forest	NA	NA	Forest Productivity	<5	5	5	4	1	Decreased survival of scarlet oak	1		Decreased habitat quality	1		Decreased abundance and/or diversity of birds and mammals													Decreased abundance and/or diversity of birds and mammals		Hunters	Recreational	Decreased abundance of game animals			2	1	1	0.833333	0.888889
Terrestrial Eutrophication	East	Eastern Temperate Forest	Hardwood, coniferous forest	Forest	NA	NA	Forest Productivity	<5	5	5	4	1	Decreased survival of scarlet oak	1		Decreased quality of fall foliage																Decreased quality of fall foilage	Forest	Artists	Inspirational	Reduction in target species abundance			1	1	1	0.857143	0.928571
Terrestrial Eutrophication	East	Eastern Temperate Forest	Hardwood, coniferous forest	Forest	NA	NA	Forest Productivity	<5	5	5	4	1	Decreased survival of scarlet oak	1		Decreased quality of fall foliage																Decreased quality of fall foilage	Forest	Spiritual and Ceremonial Participants and Participants of Celebration	Inspirational	Reduction in target species abundance			1	1	1	0.857143	0.928571
Terrestrial Eutrophication	East	Eastern Temperate Forest	Hardwood, coniferous forest	Forest	NA	NA	Forest Productivity	<5	5	5	4	1	Decreased survival of scarlet oak	1		Decreased quality of fall foliage																Decreased quality of fall foilage	Forest	Educators and Students	Learning	Reduction in target species abundance			1	1	1	0.857143	0.928571
Terrestrial Eutrophication	East	Eastern Temperate Forest	Hardwood, coniferous forest	Forest	NA	NA	Forest Productivity	<5	5	5	4	1	Decreased survival of scarlet oak	1		Decreased quality of fall foliage																Decreased quality of fall foilage	Forest	Researchers	Learning	Reduction in target species abundance			1	1	1	0.857143	0.928571
Terrestrial Eutrophication	East	Eastern Temperate Forest	Hardwood, coniferous forest	Forest	NA	NA	Forest Productivity	<5	5	5	4	1	Decreased survival of scarlet oak	1		Decreased quality of fall foliage																Decreased quality of fall foilage	Forest	People who care (Existence)	Non-use	Reduction in target species abundance			1	1	1	0.857143	0.928571
Terrestrial Eutrophication	East	Eastern Temperate Forest	Hardwood, coniferous forest	Forest	NA	NA	Forest Productivity	<5	5	5	4	1	Decreased survival of scarlet oak	1		Decreased quality of fall foliage																Decreased quality of fall foilage	Forest	People who care (Option/Bequest)	Non-use	Reduction in target species abundance			1	1	1	0.857143	0.928571
Terrestrial Eutrophication	East	Eastern Temperate Forest	Hardwood, coniferous forest	Forest	NA	NA	Forest Productivity	<5	5	5	4	1	Decreased survival of scarlet oak	1		Decreased quality of fall foliage																Decreased quality of fall foilage	Forest	Experiencers and Viewers	Recreational	Reduction in target species abundance			1	1	1	0.857143	0.928571
Terrestrial Eutrophication	East	Eastern Temperate Forest	Hardwood, coniferous forest	Forest	NA	NA	Forest Productivity	<5	5	5	4	1	Decreased survival of scarlet oak	1		Decreased quality of fall foliage																Decreased quality of fall foilage		Resource dependent businesses	Commercial / Industrial	Reduction in target species abundance			1	1	1	0.857143	0.928571
Terrestrial Eutrophication	East	Eastern Temperate Forest	Hardwood, coniferous forest	Forest	NA	NA	Forest Productivity	<4	4	4	4	1	Decreased survival of trembling aspen	1		Change in forest composition																Change in forest composition	Forest	Timber, Fiber, and Ornamental Extractors	Commercial / Industrial	Change in vegetation composition / diversity / growth relative to reference			1	1	1	0.857143	0.928571
Terrestrial Eutrophication	East	Eastern Temperate Forest	Hardwood, coniferous forest	Forest	NA	NA	Forest Productivity	<4	4	4	4	1	Decreased survival of trembling aspen	1		Change in forest composition																Change in forest composition	Forest	Experiencers and Viewers	Recreational	Change in vegetation composition / diversity / growth relative to reference			1	1	1	0.857143	0.928571
Terrestrial Eutrophication	East	Eastern Temperate Forest	Hardwood, coniferous forest	Forest	NA	NA	Forest Productivity	<4	4	4	4	1	Decreased survival of trembling aspen	1		Change in forest composition																Change in forest composition	Forest	Researchers	Learning	Change in vegetation composition / diversity / growth relative to reference			1	1	1	0.857143	0.928571
Terrestrial Eutrophication	East	Eastern Temperate Forest	Hardwood, coniferous forest	Forest	NA	NA	Forest Productivity	<4	4	4	4	1	Decreased survival of trembling aspen	1		Change in forest composition																Change in forest composition	Forest	Spiritual and Ceremonial Participants and Participants of Celebration	Inspirational	Change in vegetation composition / diversity / growth relative to reference			1	1	1	0.857143	0.928571
Terrestrial Eutrophication	East	Eastern Temperate Forest	Hardwood, coniferous forest	Forest	NA	NA	Forest Productivity	<4	4	4	4	1	Decreased survival of trembling aspen	1		Change in forest composition																Change in forest composition	Forest	People who care (Option/Bequest)	Non-use	Change in vegetation composition / diversity / growth relative to reference			1	1	1	0.857143	0.928571
Terrestrial Eutrophication	East	Eastern Temperate Forest	Hardwood, coniferous forest	Forest	NA	NA	Forest Productivity	<4	4	4	4	1	Decreased survival of trembling aspen	1		Change in forest composition																Change in forest composition	Forest	People who care (Existence)	Non-use	Change in vegetation composition / diversity / growth relative to reference			1	1	1	0.857143	0.928571
Terrestrial Eutrophication	East	Eastern Temperate Forest	Hardwood, coniferous forest	Forest	NA	NA	Forest Productivity	<4	4	4	4	1	Decreased survival of trembling aspen	1		Change in forest composition																Change in forest composition	Forest	Educators and Students	Learning	Change in vegetation composition / diversity / growth relative to reference			1	1	1	0.857143	0.928571
Terrestrial Eutrophication	East	Eastern Temperate Forest	Hardwood, coniferous forest	Forest	NA	NA	Forest Productivity	<4	4	4	4	1	Decreased survival of trembling aspen	1		Change in forest composition																Change in forest composition	Forest	Artists	Inspirational	Change in vegetation composition / diversity / growth relative to reference			1	1	1	0.857143	0.928571
Terrestrial Eutrophication	East	Eastern Temperate Forest	Hardwood, coniferous forest	Forest	NA	NA	Forest Productivity	<4	4	4	4	1	Decreased survival of trembling aspen	1		Decreased forest productivity / C sequestration																Decreased forest productivity / C sequestration	Forest	Artists	Inspirational	Aethetic Value			1	1	1	0.857143	0.928571
Terrestrial Eutrophication	East	Eastern Temperate Forest	Hardwood, coniferous forest	Forest	NA	NA	Forest Productivity	<4	4	4	4	1	Decreased survival of trembling aspen	1		Decreased forest productivity / C sequestration																Decreased forest productivity / C sequestration	Forest	Spiritual and Ceremonial Participants and Participants of Celebration	Inspirational	Reduction in target species abundance			1	1	1	0.857143	0.928571
Terrestrial Eutrophication	East	Eastern Temperate Forest	Hardwood, coniferous forest	Forest	NA	NA	Forest Productivity	<4	4	4	4	1	Decreased survival of trembling aspen	1		Decreased forest productivity / C sequestration																Decreased forest productivity / C sequestration	Forest	Educators and Students	Learning	Reduction in target species abundance			1	1	1	0.857143	0.928571
Terrestrial Eutrophication	East	Eastern Temperate Forest	Hardwood, coniferous forest	Forest	NA	NA	Forest Productivity	<4	4	4	4	1	Decreased survival of trembling aspen	1		Decreased forest productivity / C sequestration																Decreased forest productivity / C sequestration	Forest	Researchers	Learning	Reduction in target species abundance			1	1	1	0.857143	0.928571
Terrestrial Eutrophication	East	Eastern Temperate Forest	Hardwood, coniferous forest	Forest	NA	NA	Forest Productivity	<4	4	4	4	1	Decreased survival of trembling aspen	1		Decreased forest productivity / C sequestration																Decreased forest productivity / C sequestration	Forest	People who care (Existence)	Non-use	Aethetic Value			1	1	1	0.857143	0.928571
Terrestrial Eutrophication	East	Eastern Temperate Forest	Hardwood, coniferous forest	Forest	NA	NA	Forest Productivity	<4	4	4	4	1	Decreased survival of trembling aspen	1		Decreased forest productivity / C sequestration																Decreased forest productivity / C sequestration	Forest	People who care (Option/Bequest)	Non-use	Aethetic Value			1	1	1	0.857143	0.928571
Terrestrial Eutrophication	East	Eastern Temperate Forest	Hardwood, coniferous forest	Forest	NA	NA	Forest Productivity	<4	4	4	4	1	Decreased survival of trembling aspen	1		Decreased forest productivity / C sequestration																Decreased forest productivity / C sequestration	Forest	Experiencers and Viewers	Recreational	Aethetic Value			1	1	1	0.857143	0.928571
Terrestrial Eutrophication	East	Eastern Temperate Forest	Hardwood, coniferous forest	Forest	NA	NA	Forest Productivity	<4	4	4	4	1	Decreased survival of trembling aspen	1		Decreased forest productivity / C sequestration																Decreased forest productivity / C sequestration		All Humans	Humanity	C sequestration			1	1	1	0.857143	0.928571
Terrestrial Eutrophication	East	Eastern Temperate Forest	Hardwood, coniferous forest	Forest	NA	NA	Forest Productivity	<4	4	4	4	1	Decreased survival of trembling aspen	1		Decreased habitat quality	1		Decreased abundance and/or diversity of birds and mammals													Decreased abundance and/or diversity of birds and mammals	Forest	Artists	Inspirational	Reduction in target species abundance			2	1	1	0.833333	0.888889
Terrestrial Eutrophication	East	Eastern Temperate Forest	Hardwood, coniferous forest	Forest	NA	NA	Forest Productivity	<4	4	4	4	1	Decreased survival of trembling aspen	1		Decreased habitat quality	1		Decreased abundance and/or diversity of birds and mammals													Decreased abundance and/or diversity of birds and mammals	Forest	Spiritual and Ceremonial Participants and Participants of Celebration	Inspirational	Reduction in target species abundance			2	1	1	0.833333	0.888889
Terrestrial Eutrophication	East	Eastern Temperate Forest	Hardwood, coniferous forest	Forest	NA	NA	Forest Productivity	<4	4	4	4	1	Decreased survival of trembling aspen	1		Decreased habitat quality	1		Decreased abundance and/or diversity of birds and mammals													Decreased abundance and/or diversity of birds and mammals	Forest	Educators and Students	Learning	Reduction in target species abundance			2	1	1	0.833333	0.888889
Terrestrial Eutrophication	East	Eastern Temperate Forest	Hardwood, coniferous forest	Forest	NA	NA	Forest Productivity	<4	4	4	4	1	Decreased survival of trembling aspen	1		Decreased habitat quality	1		Decreased abundance and/or diversity of birds and mammals													Decreased abundance and/or diversity of birds and mammals	Forest	Researchers	Learning	Reduction in target species abundance			2	1	1	0.833333	0.888889
Terrestrial Eutrophication	East	Eastern Temperate Forest	Hardwood, coniferous forest	Forest	NA	NA	Forest Productivity	<4	4	4	4	1	Decreased survival of trembling aspen	1		Decreased habitat quality	1		Decreased abundance and/or diversity of birds and mammals													Decreased abundance and/or diversity of birds and mammals	Forest	People who care (Existence)	Non-use	Reduction in target species abundance			2	1	1	0.833333	0.888889
Terrestrial Eutrophication	East	Eastern Temperate Forest	Hardwood, coniferous forest	Forest	NA	NA	Forest Productivity	<4	4	4	4	1	Decreased survival of trembling aspen	1		Decreased habitat quality	1		Decreased abundance and/or diversity of birds and mammals													Decreased abundance and/or diversity of birds and mammals	Forest	People who care (Option/Bequest)	Non-use	Reduction in target species abundance			2	1	1	0.833333	0.888889
Terrestrial Eutrophication	East	Eastern Temperate Forest	Hardwood, coniferous forest	Forest	NA	NA	Forest Productivity	<4	4	4	4	1	Decreased survival of trembling aspen	1		Decreased habitat quality	1		Decreased abundance and/or diversity of birds and mammals													Decreased abundance and/or diversity of birds and mammals	Forest	Experiencers and Viewers	Recreational	Reduction in target species abundance			2	1	1	0.833333	0.888889
Terrestrial Eutrophication	East	Eastern Temperate Forest	Hardwood, coniferous forest	Forest	NA	NA	Forest Productivity	<4	4	4	4	1	Decreased survival of trembling aspen	1		Decreased habitat quality	1		Decreased abundance and/or diversity of birds and mammals													Decreased abundance and/or diversity of birds and mammals		Hunters	Recreational	Decreased abundance of game animals			2	1	1	0.833333	0.888889
Terrestrial Eutrophication	East	Eastern Temperate Forest	Hardwood, coniferous forest	Forest	NA	NA	Forest Productivity	<4	4	4	4	1	Decreased survival of trembling aspen	1		Decreased quality of fall foliage																Decreased quality of fall foilage	Forest	Artists	Inspirational	Reduction in target species abundance			1	1	1	0.857143	0.928571
Terrestrial Eutrophication	East	Eastern Temperate Forest	Hardwood, coniferous forest	Forest	NA	NA	Forest Productivity	<4	4	4	4	1	Decreased survival of trembling aspen	1		Decreased quality of fall foliage																Decreased quality of fall foilage	Forest	Spiritual and Ceremonial Participants and Participants of Celebration	Inspirational	Reduction in target species abundance			1	1	1	0.857143	0.928571
Terrestrial Eutrophication	East	Eastern Temperate Forest	Hardwood, coniferous forest	Forest	NA	NA	Forest Productivity	<4	4	4	4	1	Decreased survival of trembling aspen	1		Decreased quality of fall foliage																Decreased quality of fall foilage	Forest	Educators and Students	Learning	Reduction in target species abundance			1	1	1	0.857143	0.928571
Terrestrial Eutrophication	East	Eastern Temperate Forest	Hardwood, coniferous forest	Forest	NA	NA	Forest Productivity	<4	4	4	4	1	Decreased survival of trembling aspen	1		Decreased quality of fall foliage																Decreased quality of fall foilage	Forest	Researchers	Learning	Reduction in target species abundance			1	1	1	0.857143	0.928571
Terrestrial Eutrophication	East	Eastern Temperate Forest	Hardwood, coniferous forest	Forest	NA	NA	Forest Productivity	<4	4	4	4	1	Decreased survival of trembling aspen	1		Decreased quality of fall foliage																Decreased quality of fall foilage	Forest	People who care (Existence)	Non-use	Reduction in target species abundance			1	1	1	0.857143	0.928571
Terrestrial Eutrophication	East	Eastern Temperate Forest	Hardwood, coniferous forest	Forest	NA	NA	Forest Productivity	<4	4	4	4	1	Decreased survival of trembling aspen	1		Decreased quality of fall foliage																Decreased quality of fall foilage	Forest	People who care (Option/Bequest)	Non-use	Reduction in target species abundance			1	1	1	0.857143	0.928571
Terrestrial Eutrophication	East	Eastern Temperate Forest	Hardwood, coniferous forest	Forest	NA	NA	Forest Productivity	<4	4	4	4	1	Decreased survival of trembling aspen	1		Decreased quality of fall foliage																Decreased quality of fall foilage	Forest	Experiencers and Viewers	Recreational	Reduction in target species abundance			1	1	1	0.857143	0.928571
Terrestrial Eutrophication	East	Eastern Temperate Forest	Hardwood, coniferous forest	Forest	NA	NA	Forest Productivity	<4	4	4	4	1	Decreased survival of trembling aspen	1		Decreased quality of fall foliage																Decreased quality of fall foilage		Resource dependent businesses	Commercial / Industrial	Reduction in target species abundance			1	1	1	0.857143	0.928571
Terrestrial Eutrophication	East	Eastern Temperate Forest	Hardwood, coniferous forest	Forest	NA	NA	Soil Microbial Community	<12	12	12	1	0.33	Increased bacteria to fungi ratio	1		Decreased decomposition	0.67		Change in forest composition													Change in forest composition	Forest	Timber, Fiber, and Ornamental Extractors	Commercial / Industrial	Change in vegetation composition / diversity / growth relative to reference			2	0.835	0.33	0.695833	0.573889
Terrestrial Eutrophication	East	Eastern Temperate Forest	Hardwood, coniferous forest	Forest	NA	NA	Soil Microbial Community	<12	12	12	1	0.33	Increased bacteria to fungi ratio	1		Decreased decomposition	0.67		Change in forest composition													Change in forest composition	Forest	Experiencers and Viewers	Recreational	Change in vegetation composition / diversity / growth relative to reference			2	0.835	0.33	0.695833	0.573889
Terrestrial Eutrophication	East	Eastern Temperate Forest	Hardwood, coniferous forest	Forest	NA	NA	Soil Microbial Community	<12	12	12	1	0.33	Increased bacteria to fungi ratio	1		Decreased decomposition	0.67		Change in forest composition													Change in forest composition	Forest	Researchers	Learning	Change in vegetation composition / diversity / growth relative to reference			2	0.835	0.33	0.695833	0.573889
Terrestrial Eutrophication	East	Eastern Temperate Forest	Hardwood, coniferous forest	Forest	NA	NA	Soil Microbial Community	<12	12	12	1	0.33	Increased bacteria to fungi ratio	1		Decreased decomposition	0.67		Change in forest composition													Change in forest composition	Forest	Spiritual and Ceremonial Participants and Participants of Celebration	Inspirational	Change in vegetation composition / diversity / growth relative to reference			2	0.835	0.33	0.695833	0.573889
Terrestrial Eutrophication	East	Eastern Temperate Forest	Hardwood, coniferous forest	Forest	NA	NA	Soil Microbial Community	<12	12	12	1	0.33	Increased bacteria to fungi ratio	1		Decreased decomposition	0.67		Change in forest composition													Change in forest composition	Forest	People who care (Option/Bequest)	Non-use	Change in vegetation composition / diversity / growth relative to reference			2	0.835	0.33	0.695833	0.573889
Terrestrial Eutrophication	East	Eastern Temperate Forest	Hardwood, coniferous forest	Forest	NA	NA	Soil Microbial Community	<12	12	12	1	0.33	Increased bacteria to fungi ratio	1		Decreased decomposition	0.67		Change in forest composition													Change in forest composition	Forest	People who care (Existence)	Non-use	Change in vegetation composition / diversity / growth relative to reference			2	0.835	0.33	0.695833	0.573889
Terrestrial Eutrophication	East	Eastern Temperate Forest	Hardwood, coniferous forest	Forest	NA	NA	Soil Microbial Community	<12	12	12	1	0.33	Increased bacteria to fungi ratio	1		Decreased decomposition	0.67		Change in forest composition													Change in forest composition	Forest	Educators and Students	Learning	Change in vegetation composition / diversity / growth relative to reference			2	0.835	0.33	0.695833	0.573889
Terrestrial Eutrophication	East	Eastern Temperate Forest	Hardwood, coniferous forest	Forest	NA	NA	Soil Microbial Community	<12	12	12	1	0.33	Increased bacteria to fungi ratio	1		Decreased decomposition	0.67		Change in forest composition													Change in forest composition	Forest	Artists	Inspirational	Change in vegetation composition / diversity / growth relative to reference			2	0.835	0.33	0.695833	0.573889
Terrestrial Eutrophication	East	Eastern Temperate Forest	Hardwood, coniferous forest	Forest	NA	NA	Soil Microbial Community	<12	12	12	1	0.33	Increased bacteria to fungi ratio	1		Decreased decomposition	1		Decreased forest productivity / C sequestration													Decreased forest productivity / C sequestration	Forest	All Humans	Humanity	Carbon Sequestration			2	1	0.33	0.833333	0.665556
Terrestrial Eutrophication	East	Eastern Temperate Forest	Hardwood, coniferous forest	Forest	NA	NA	Soil Microbial Community	<12	12	12	1	0.33	Increased bacteria to fungi ratio	1		Decreased decomposition	1		Decreased forest productivity / C sequestration													Decreased forest productivity / C sequestration		Artists	Inspirational	Reduction in target species abundance			2	1	0.33	0.833333	0.665556
Terrestrial Eutrophication	East	Eastern Temperate Forest	Hardwood, coniferous forest	Forest	NA	NA	Soil Microbial Community	<12	12	12	1	0.33	Increased bacteria to fungi ratio	1		Decreased decomposition	1		Decreased forest productivity / C sequestration													Decreased forest productivity / C sequestration		Educators and Students	Learning	Reduction in target species abundance			2	1	0.33	0.833333	0.665556
Terrestrial Eutrophication	East	Eastern Temperate Forest	Hardwood, coniferous forest	Forest	NA	NA	Soil Microbial Community	<12	12	12	1	0.33	Increased bacteria to fungi ratio	1		Decreased decomposition	1		Decreased forest productivity / C sequestration													Decreased forest productivity / C sequestration		Experiencers and Viewers	Recreational	Reduction in target species abundance			2	1	0.33	0.833333	0.665556
Terrestrial Eutrophication	East	Eastern Temperate Forest	Hardwood, coniferous forest	Forest	NA	NA	Soil Microbial Community	<12	12	12	1	0.33	Increased bacteria to fungi ratio	1		Decreased decomposition	1		Decreased forest productivity / C sequestration													Decreased forest productivity / C sequestration		People who care (Existence)	Non-use	Reduction in target species abundance			2	1	0.33	0.833333	0.665556
Terrestrial Eutrophication	East	Eastern Temperate Forest	Hardwood, coniferous forest	Forest	NA	NA	Soil Microbial Community	<12	12	12	1	0.33	Increased bacteria to fungi ratio	1		Decreased decomposition	1		Decreased forest productivity / C sequestration													Decreased forest productivity / C sequestration		People who care (Option/Bequest)	Non-use	Reduction in target species abundance			2	1	0.33	0.833333	0.665556
Terrestrial Eutrophication	East	Eastern Temperate Forest	Hardwood, coniferous forest	Forest	NA	NA	Soil Microbial Community	<12	12	12	1	0.33	Increased bacteria to fungi ratio	1		Decreased decomposition	1		Decreased forest productivity / C sequestration													Decreased forest productivity / C sequestration		Researchers	Learning	Reduction in target species abundance			2	1	0.33	0.833333	0.665556
Terrestrial Eutrophication	East	Eastern Temperate Forest	Hardwood, coniferous forest	Forest	NA	NA	Soil Microbial Community	<12	12	12	1	0.33	Increased bacteria to fungi ratio	1		Decreased decomposition	1		Decreased forest productivity / C sequestration													Decreased forest productivity / C sequestration		Spiritual and Ceremonial Participants and Participants of Celebration	Inspirational	Reduction in target species abundance			2	1	0.33	0.833333	0.665556
Terrestrial Eutrophication	East	Eastern Temperate Forest	Hardwood, coniferous forest	Forest	NA	NA	Soil Microbial Community	<12	12	12	1	0.33	Increased bacteria to fungi ratio	1		Decreased decomposition	1		Decreased forest productivity / C sequestration													Decreased forest productivity / C sequestration		Timber, Fiber, and Ornamental Extractors	Commercial / Industrial	Board feet of timber			2	1	0.33	0.833333	0.665556
Terrestrial Eutrophication	East	Eastern Temperate Forest	Hardwood, coniferous forest	Forest	NA	NA	Native Herbaceous cover	<17.5	17.5	17.5	1	0.33	Increased cover of understory nitrophilic species	0.67		Decreased native plant diversity/species composition (e.g.; T&E Species)	0.33		Decreased pollinator presence													Decreased pollinator presence	Pollinators	Resource dependent businesses	Commercial / Industrial	Abundance of native pollinators			2	0.5	0.33	0.416667	0.387778
Terrestrial Eutrophication	East	Eastern Temperate Forest	Hardwood, coniferous forest	Forest	NA	NA	Native Herbaceous cover	<17.5	17.5	17.5	1	0.33	Increased cover of understory nitrophilic species	0.67		Decreased native plant diversity/species composition (e.g.; T&E Species)	0.33		Decreased pollinator presence													Decreased pollinator presence		Artists	Inspirational				2	0.5	0.33	0.416667	0.387778
Terrestrial Eutrophication	East	Eastern Temperate Forest	Hardwood, coniferous forest	Forest	NA	NA	Native Herbaceous cover	<17.5	17.5	17.5	1	0.33	Increased cover of understory nitrophilic species	0.67		Decreased native plant diversity/species composition (e.g.; T&E Species)	0.33		Decreased pollinator presence													Decreased pollinator presence	Pollinators	Educators and Students	Learning	Abundance of native pollinators			2	0.5	0.33	0.416667	0.387778
Terrestrial Eutrophication	East	Eastern Temperate Forest	Hardwood, coniferous forest	Forest	NA	NA	Native Herbaceous cover	<17.5	17.5	17.5	1	0.33	Increased cover of understory nitrophilic species	0.67		Decreased native plant diversity/species composition (e.g.; T&E Species)	0.33		Decreased pollinator presence													Decreased pollinator presence	Pollinators	Experiencers and Viewers	Recreational	Abundance of native pollinators			2	0.5	0.33	0.416667	0.387778
Terrestrial Eutrophication	East	Eastern Temperate Forest	Hardwood, coniferous forest	Forest	NA	NA	Native Herbaceous cover	<17.5	17.5	17.5	1	0.33	Increased cover of understory nitrophilic species	0.67		Decreased native plant diversity/species composition (e.g.; T&E Species)	0.33		Decreased pollinator presence													Decreased pollinator presence	Pollinators	People who care (Existence)	Non-use	Abundance of native pollinators			2	0.5	0.33	0.416667	0.387778
Terrestrial Eutrophication	East	Eastern Temperate Forest	Hardwood, coniferous forest	Forest	NA	NA	Native Herbaceous cover	<17.5	17.5	17.5	1	0.33	Increased cover of understory nitrophilic species	0.67		Decreased native plant diversity/species composition (e.g.; T&E Species)	0.33		Decreased pollinator presence													Decreased pollinator presence	Pollinators	People who care (Option/Bequest)	Non-use	Abundance of native pollinators			2	0.5	0.33	0.416667	0.387778
Terrestrial Eutrophication	East	Eastern Temperate Forest	Hardwood, coniferous forest	Forest	NA	NA	Native Herbaceous cover	<17.5	17.5	17.5	1	0.33	Increased cover of understory nitrophilic species	0.67		Decreased native plant diversity/species composition (e.g.; T&E Species)	0.33		Decreased pollinator presence													Decreased pollinator presence	Pollinators	Researchers	Learning	Abundance of native pollinators			2	0.5	0.33	0.416667	0.387778
Terrestrial Eutrophication	East	Eastern Temperate Forest	Hardwood, coniferous forest	Forest	NA	NA	Native Herbaceous cover	<17.5	17.5	17.5	1	0.33	Increased cover of understory nitrophilic species	0.67		Decreased native plant diversity/species composition (e.g.; T&E Species)	0.33		Decreased pollinator presence													Decreased pollinator presence	Pollinators	Spiritual and Ceremonial Participants and Participants of Celebration	Inspirational	Abundance of native pollinators			2	0.5	0.33	0.416667	0.387778
Terrestrial Eutrophication	East	Eastern Temperate Forest	Hardwood, coniferous forest	Forest	NA	NA	Native Herbaceous cover	<17.5	17.5	17.5	1	0.33	Increased cover of understory nitrophilic species	0.67		Decreased native plant diversity/species composition (e.g.; T&E Species)	0.33		Decreased pollinator presence													Decreased pollinator presence	Pollinators	Food extractors	Commercial / Industrial	Abundance of native pollinators			2	0.5	0.33	0.416667	0.387778
Terrestrial Eutrophication	East	Eastern Temperate Forest	Hardwood, coniferous forest	Forest	NA	NA	Native Herbaceous cover	<17.5	17.5	17.5	1	0.33	Increased cover of understory nitrophilic species	0.67		Decreased native plant diversity/species composition (e.g.; T&E Species)	0.33		Decreased pollinator presence													Decreased pollinator presence	Pollinators	Food pickers and gatherers	Recreational	Abundance of native pollinators			2	0.5	0.33	0.416667	0.387778
Terrestrial Eutrophication	East	Eastern Temperate Forest	Hardwood, coniferous forest	Forest	NA	NA	Native Herbaceous cover	<17.5	17.5	17.5	1	0.33	Increased cover of understory nitrophilic species	0.67		Decreased native plant diversity/species composition (e.g.; T&E Species)																Decreased native plant diversity/species composition (e.g.; T&E Species)	Annual forbs	Artists	Inspirational	Understory native forb abundance			1	0.67	0.33	0.574286	0.452143
Terrestrial Eutrophication	East	Eastern Temperate Forest	Hardwood, coniferous forest	Forest	NA	NA	Native Herbaceous cover	<17.5	17.5	17.5	1	0.33	Increased cover of understory nitrophilic species	0.67		Decreased native plant diversity/species composition (e.g.; T&E Species)																Decreased native plant diversity/species composition (e.g.; T&E Species)	Annual forbs	Educators and Students	Learning	Understory native forb abundance			1	0.67	0.33	0.574286	0.452143
Terrestrial Eutrophication	East	Eastern Temperate Forest	Hardwood, coniferous forest	Forest	NA	NA	Native Herbaceous cover	<17.5	17.5	17.5	1	0.33	Increased cover of understory nitrophilic species	0.67		Decreased native plant diversity/species composition (e.g.; T&E Species)																Decreased native plant diversity/species composition (e.g.; T&E Species)	Annual forbs	Experiencers and Viewers	Recreational	Understory native forb abundance			1	0.67	0.33	0.574286	0.452143
Terrestrial Eutrophication	East	Eastern Temperate Forest	Hardwood, coniferous forest	Forest	NA	NA	Native Herbaceous cover	<17.5	17.5	17.5	1	0.33	Increased cover of understory nitrophilic species	0.67		Decreased native plant diversity/species composition (e.g.; T&E Species)																Decreased native plant diversity/species composition (e.g.; T&E Species)	Annual forbs	People who care (Existence)	Non-use	Understory native forb abundance			1	0.67	0.33	0.574286	0.452143
Terrestrial Eutrophication	East	Eastern Temperate Forest	Hardwood, coniferous forest	Forest	NA	NA	Native Herbaceous cover	<17.5	17.5	17.5	1	0.33	Increased cover of understory nitrophilic species	0.67		Decreased native plant diversity/species composition (e.g.; T&E Species)																Decreased native plant diversity/species composition (e.g.; T&E Species)	Annual forbs	People who care (Option/Bequest)	Non-use	Understory native forb abundance			1	0.67	0.33	0.574286	0.452143
Terrestrial Eutrophication	East	Eastern Temperate Forest	Hardwood, coniferous forest	Forest	NA	NA	Native Herbaceous cover	<17.5	17.5	17.5	1	0.33	Increased cover of understory nitrophilic species	0.67		Decreased native plant diversity/species composition (e.g.; T&E Species)																Decreased native plant diversity/species composition (e.g.; T&E Species)	Annual forbs	Researchers	Learning	Understory native forb abundance			1	0.67	0.33	0.574286	0.452143
Terrestrial Eutrophication	East	Eastern Temperate Forest	Hardwood, coniferous forest	Forest	NA	NA	Native Herbaceous cover	<17.5	17.5	17.5	1	0.33	Increased cover of understory nitrophilic species	0.67		Decreased native plant diversity/species composition (e.g.; T&E Species)																Decreased native plant diversity/species composition (e.g.; T&E Species)	Annual forbs	Spiritual and Ceremonial Participants and Participants of Celebration	Inspirational	Understory native forb abundance			1	0.67	0.33	0.574286	0.452143
Terrestrial Eutrophication	East	Eastern Temperate Forest	Hardwood, coniferous forest	Forest	NA	NA	Native Herbaceous cover	<17.5	17.5	17.5	1	0.33	Increased cover of understory nitrophilic species	0.67		Decreased native plant diversity/species composition (e.g.; T&E Species)																Decreased native plant diversity/species composition (e.g.; T&E Species)		Resource dependent businesses	Commercial / Industrial				1	0.67	0.33	0.574286	0.452143
Terrestrial Eutrophication	West	Marine West Coast Forests	Coniferous forest	Forest	NA	NA	Native Lichen	2.7 to 9.2	2.7	9.2	1	1	Decreased lichen biodiversity	1		Decreased forage lichen presence	0.67		Decreased food and nesting material			Decreased abundance and/or diversity of birds and mammals										Decreased abundance and/or diversity of birds and mammals	Wildlife	Artists	Inspirational	Change in small mammal and bird biodiversity realtive to baseline			3	0.835	0.67	0.668	0.751
Terrestrial Eutrophication	West	Marine West Coast Forests	Coniferous forest	Forest	NA	NA	Native Lichen	2.7 to 9.2	2.7	9.2	1	1	Decreased lichen biodiversity	1		Decreased forage lichen presence	0.67		Decreased food and nesting material			Decreased abundance and/or diversity of birds and mammals										Decreased abundance and/or diversity of birds and mammals	Wildlife	Educators and Students	Learning	Change in small mammal and bird biodiversity realtive to baseline			3	0.835	0.67	0.668	0.751
Terrestrial Eutrophication	West	Marine West Coast Forests	Coniferous forest	Forest	NA	NA	Native Lichen	2.7 to 9.2	2.7	9.2	1	1	Decreased lichen biodiversity	1		Decreased forage lichen presence	0.67		Decreased food and nesting material			Decreased abundance and/or diversity of birds and mammals										Decreased abundance and/or diversity of birds and mammals	Wildlife	Experiencers and Viewers	Recreational	Change in small mammal and bird biodiversity realtive to baseline			3	0.835	0.67	0.668	0.751
Terrestrial Eutrophication	West	Marine West Coast Forests	Coniferous forest	Forest	NA	NA	Native Lichen	2.7 to 9.2	2.7	9.2	1	1	Decreased lichen biodiversity	1		Decreased forage lichen presence	0.67		Decreased food and nesting material			Decreased abundance and/or diversity of birds and mammals										Decreased abundance and/or diversity of birds and mammals	Wildlife	People who care (Existence)	Non-use	Change in small mammal and bird biodiversity realtive to baseline			3	0.835	0.67	0.668	0.751
Terrestrial Eutrophication	West	Marine West Coast Forests	Coniferous forest	Forest	NA	NA	Native Lichen	2.7 to 9.2	2.7	9.2	1	1	Decreased lichen biodiversity	1		Decreased forage lichen presence	0.67		Decreased food and nesting material			Decreased abundance and/or diversity of birds and mammals										Decreased abundance and/or diversity of birds and mammals	Wildlife	People who care (Option/Bequest)	Non-use	Change in small mammal and bird biodiversity realtive to baseline			3	0.835	0.67	0.668	0.751
Terrestrial Eutrophication	West	Marine West Coast Forests	Coniferous forest	Forest	NA	NA	Native Lichen	2.7 to 9.2	2.7	9.2	1	1	Decreased lichen biodiversity	1		Decreased forage lichen presence	0.67		Decreased food and nesting material			Decreased abundance and/or diversity of birds and mammals										Decreased abundance and/or diversity of birds and mammals	Wildlife	Researchers	Learning	Change in small mammal and bird biodiversity realtive to baseline			3	0.835	0.67	0.668	0.751
Terrestrial Eutrophication	West	Marine West Coast Forests	Coniferous forest	Forest	NA	NA	Native Lichen	2.7 to 9.2	2.7	9.2	1	1	Decreased lichen biodiversity	1		Decreased forage lichen presence	0.67		Decreased food and nesting material			Decreased abundance and/or diversity of birds and mammals										Decreased abundance and/or diversity of birds and mammals	Wildlife	Spiritual and Ceremonial Participants and Participants of Celebration	Inspirational	Change in small mammal and bird biodiversity realtive to baseline			3	0.835	0.67	0.668	0.751
Terrestrial Eutrophication	West	Marine West Coast Forests	Coniferous forest	Forest	NA	NA	Native Lichen	2.7 to 9.2	2.7	9.2	1	1	Decreased lichen biodiversity	1		Decreased forage lichen presence	0.67		Decreased food and nesting material			Decreased abundance and/or diversity of birds and mammals										Decreased abundance and/or diversity of birds and mammals		Hunters	Recreational	Decrease in game animal abundance			3	0.835	0.67	0.668	0.751
Terrestrial Eutrophication	West	Marine West Coast Forests	Coniferous forest	Forest	NA	NA	Native Lichen	2.7 to 9.2	2.7	9.2	1	1	Decreased lichen biodiversity	1		Decreased forage lichen presence	0.67		Decreased food and nesting material	0.67		Decreased flying squirrel abundance	1		Decreased dispersal of hypogeous fungi			Decreased abundance of truffles				Decreased abundance of truffles	Truffles	Food pickers and gatherers	Recreational	Decrease in truffles			5	0.835	0.67	0.556667	0.630556
Terrestrial Eutrophication	West	Marine West Coast Forests	Coniferous forest	Forest	NA	NA	Native Lichen	2.7 to 9.2	2.7	9.2	1	1	Decreased lichen biodiversity	1		Decreased forage lichen presence	0.67		Decreased food and nesting material	0.67		Decreased flying squirrel abundance	1		Decreased dispersal of hypogeous fungi	1		Shift in mycorrhizal community composition	0.67		Change in forest composition	Change in forest composition	Forest	Timber, Fiber, and Ornamental Extractors	Commercial / Industrial	Harvestable Timber			6	0.811429	0.67	0.405714	0.490612
Terrestrial Eutrophication	West	Marine West Coast Forests	Coniferous forest	Forest	NA	NA	Native Lichen	2.7 to 9.2	2.7	9.2	1	1	Decreased lichen biodiversity	1		Decreased forage lichen presence	0.67		Decreased food and nesting material	0.67		Decreased flying squirrel abundance	1		Decreased dispersal of hypogeous fungi	1		Shift in mycorrhizal community composition	0.67		Change in forest composition	Change in forest composition	Forest	Artists	Inspirational	Forest composition and biomass relative to reference condition			6	0.811429	0.67	0.405714	0.490612
Terrestrial Eutrophication	West	Marine West Coast Forests	Coniferous forest	Forest	NA	NA	Native Lichen	2.7 to 9.2	2.7	9.2	1	1	Decreased lichen biodiversity	1		Decreased forage lichen presence	0.67		Decreased food and nesting material	0.67		Decreased flying squirrel abundance	1		Decreased dispersal of hypogeous fungi	1		Shift in mycorrhizal community composition	0.67		Change in forest composition	Change in forest composition	Forest	Spiritual and Ceremonial Participants and Participants of Celebration	Inspirational	Forest composition and biomass relative to reference condition			6	0.811429	0.67	0.405714	0.490612
Terrestrial Eutrophication	West	Marine West Coast Forests	Coniferous forest	Forest	NA	NA	Native Lichen	2.7 to 9.2	2.7	9.2	1	1	Decreased lichen biodiversity	1		Decreased forage lichen presence	0.67		Decreased food and nesting material	0.67		Decreased flying squirrel abundance	1		Decreased dispersal of hypogeous fungi	1		Shift in mycorrhizal community composition	0.67		Change in forest composition	Change in forest composition	Forest	Educators and Students	Learning	Forest composition and biomass relative to reference condition			6	0.811429	0.67	0.405714	0.490612
Terrestrial Eutrophication	West	Marine West Coast Forests	Coniferous forest	Forest	NA	NA	Native Lichen	2.7 to 9.2	2.7	9.2	1	1	Decreased lichen biodiversity	1		Decreased forage lichen presence	0.67		Decreased food and nesting material	0.67		Decreased flying squirrel abundance	1		Decreased dispersal of hypogeous fungi	1		Shift in mycorrhizal community composition	0.67		Change in forest composition	Change in forest composition	Forest	Researchers	Learning	Forest composition and biomass relative to reference condition			6	0.811429	0.67	0.405714	0.490612
Terrestrial Eutrophication	West	Marine West Coast Forests	Coniferous forest	Forest	NA	NA	Native Lichen	2.7 to 9.2	2.7	9.2	1	1	Decreased lichen biodiversity	1		Decreased forage lichen presence	0.67		Decreased food and nesting material	0.67		Decreased flying squirrel abundance	1		Decreased dispersal of hypogeous fungi	1		Shift in mycorrhizal community composition	0.67		Change in forest composition	Change in forest composition	Forest	People who care (Existence)	Non-use	Forest composition and biomass relative to reference condition			6	0.811429	0.67	0.405714	0.490612
Terrestrial Eutrophication	West	Marine West Coast Forests	Coniferous forest	Forest	NA	NA	Native Lichen	2.7 to 9.2	2.7	9.2	1	1	Decreased lichen biodiversity	1		Decreased forage lichen presence	0.67		Decreased food and nesting material	0.67		Decreased flying squirrel abundance	1		Decreased dispersal of hypogeous fungi	1		Shift in mycorrhizal community composition	0.67		Change in forest composition	Change in forest composition	Forest	People who care (Option/Bequest)	Non-use	Forest composition and biomass relative to reference condition			6	0.811429	0.67	0.405714	0.490612
Terrestrial Eutrophication	West	Marine West Coast Forests	Coniferous forest	Forest	NA	NA	Native Lichen	2.7 to 9.2	2.7	9.2	1	1	Decreased lichen biodiversity	1		Decreased forage lichen presence	0.67		Decreased food and nesting material	0.67		Decreased flying squirrel abundance	1		Decreased dispersal of hypogeous fungi	1		Shift in mycorrhizal community composition	0.67		Change in forest composition	Change in forest composition	Forest	Experiencers and Viewers	Recreational	Forest composition and biomass relative to reference condition			6	0.811429	0.67	0.405714	0.490612
Terrestrial Eutrophication	West	Marine West Coast Forests	Coniferous forest	Forest	NA	NA	Native Lichen	2.7 to 9.2	2.7	9.2	1	1	Decreased lichen biodiversity	1		Decreased forage lichen presence	0.67		Decreased food and nesting material	0.67		Decreased flying squirrel abundance	1		Decreased dispersal of hypogeous fungi	1		Shift in mycorrhizal community composition	0.67		Decreased forest productivity / C sequestration	Decreased forest productivity / C sequestration	Forest	Timber, Fiber, and Ornamental Extractors	Commercial / Industrial	Harvestable Timber			6	0.811429	0.67	0.405714	0.490612
Terrestrial Eutrophication	West	Marine West Coast Forests	Coniferous forest	Forest	NA	NA	Native Lichen	2.7 to 9.2	2.7	9.2	1	1	Decreased lichen biodiversity	1		Decreased forage lichen presence	0.67		Decreased food and nesting material	0.67		Decreased flying squirrel abundance	1		Decreased dispersal of hypogeous fungi	1		Shift in mycorrhizal community composition	0.67		Decreased forest productivity / C sequestration	Decreased forest productivity / C sequestration	Forest	Artists	Inspirational	Forest composition and biomass relative to reference condition			6	0.811429	0.67	0.405714	0.490612
Terrestrial Eutrophication	West	Marine West Coast Forests	Coniferous forest	Forest	NA	NA	Native Lichen	2.7 to 9.2	2.7	9.2	1	1	Decreased lichen biodiversity	1		Decreased forage lichen presence	0.67		Decreased food and nesting material	0.67		Decreased flying squirrel abundance	1		Decreased dispersal of hypogeous fungi	1		Shift in mycorrhizal community composition	0.67		Decreased forest productivity / C sequestration	Decreased forest productivity / C sequestration	Forest	Spiritual and Ceremonial Participants and Participants of Celebration	Inspirational	Forest composition and biomass relative to reference condition			6	0.811429	0.67	0.405714	0.490612
Terrestrial Eutrophication	West	Marine West Coast Forests	Coniferous forest	Forest	NA	NA	Native Lichen	2.7 to 9.2	2.7	9.2	1	1	Decreased lichen biodiversity	1		Decreased forage lichen presence	0.67		Decreased food and nesting material	0.67		Decreased flying squirrel abundance	1		Decreased dispersal of hypogeous fungi	1		Shift in mycorrhizal community composition	0.67		Decreased forest productivity / C sequestration	Decreased forest productivity / C sequestration	Forest	Educators and Students	Learning	Forest composition and biomass relative to reference condition			6	0.811429	0.67	0.405714	0.490612
Terrestrial Eutrophication	West	Marine West Coast Forests	Coniferous forest	Forest	NA	NA	Native Lichen	2.7 to 9.2	2.7	9.2	1	1	Decreased lichen biodiversity	1		Decreased forage lichen presence	0.67		Decreased food and nesting material	0.67		Decreased flying squirrel abundance	1		Decreased dispersal of hypogeous fungi	1		Shift in mycorrhizal community composition	0.67		Decreased forest productivity / C sequestration	Decreased forest productivity / C sequestration	Forest	Researchers	Learning	Forest composition and biomass relative to reference condition			6	0.811429	0.67	0.405714	0.490612
Terrestrial Eutrophication	West	Marine West Coast Forests	Coniferous forest	Forest	NA	NA	Native Lichen	2.7 to 9.2	2.7	9.2	1	1	Decreased lichen biodiversity	1		Decreased forage lichen presence	0.67		Decreased food and nesting material	0.67		Decreased flying squirrel abundance	1		Decreased dispersal of hypogeous fungi	1		Shift in mycorrhizal community composition	0.67		Decreased forest productivity / C sequestration	Decreased forest productivity / C sequestration	Forest	People who care (Existence)	Non-use	Forest composition and biomass relative to reference condition			6	0.811429	0.67	0.405714	0.490612
Terrestrial Eutrophication	West	Marine West Coast Forests	Coniferous forest	Forest	NA	NA	Native Lichen	2.7 to 9.2	2.7	9.2	1	1	Decreased lichen biodiversity	1		Decreased forage lichen presence	0.67		Decreased food and nesting material	0.67		Decreased flying squirrel abundance	1		Decreased dispersal of hypogeous fungi	1		Shift in mycorrhizal community composition	0.67		Decreased forest productivity / C sequestration	Decreased forest productivity / C sequestration	Forest	People who care (Option/Bequest)	Non-use	Forest composition and biomass relative to reference condition			6	0.811429	0.67	0.405714	0.490612
Terrestrial Eutrophication	West	Marine West Coast Forests	Coniferous forest	Forest	NA	NA	Native Lichen	2.7 to 9.2	2.7	9.2	1	1	Decreased lichen biodiversity	1		Decreased forage lichen presence	0.67		Decreased food and nesting material	0.67		Decreased flying squirrel abundance	1		Decreased dispersal of hypogeous fungi	1		Shift in mycorrhizal community composition	0.67		Decreased forest productivity / C sequestration	Decreased forest productivity / C sequestration	Forest	Experiencers and Viewers	Recreational	Forest composition and biomass relative to reference condition			6	0.811429	0.67	0.405714	0.490612
Terrestrial Eutrophication	West	Marine West Coast Forests	Coniferous forest	Forest	NA	NA	Native Lichen	2.7 to 9.2	2.7	9.2	1	1	Decreased lichen biodiversity	1		Decreased forage lichen presence	0.67		Decreased food and nesting material	0.67		Decreased flying squirrel abundance	1		Decreased dispersal of hypogeous fungi	1		Shift in mycorrhizal community composition	0.67		Decreased forest productivity / C sequestration	Decreased forest productivity / C sequestration		All Humans	Humanity	C sequestration			6	0.811429	0.67	0.405714	0.490612
Terrestrial Eutrophication	West	Marine West Coast Forests	Coniferous forest	Forest	NA	NA	Native Lichen	2.7 to 9.2	2.7	9.2	1	1	Decreased lichen biodiversity	1		Decreased forage lichen presence	0.67		Decreased food and nesting material	0.67		Decreased flying squirrel abundance	1		Decreased spotted owl abundance							Decreased spotted owl abundance	Spotted owl	Artists	Inspirational	Spotted Owl abundance			4	0.835	0.67	0.62625	0.701
Terrestrial Eutrophication	West	Marine West Coast Forests	Coniferous forest	Forest	NA	NA	Native Lichen	2.7 to 9.2	2.7	9.2	1	1	Decreased lichen biodiversity	1		Decreased forage lichen presence	0.67		Decreased food and nesting material	0.67		Decreased flying squirrel abundance	1		Decreased spotted owl abundance							Decreased spotted owl abundance	Spotted owl	Spiritual and Ceremonial Participants and Participants of Celebration	Inspirational	Spotted Owl abundance			4	0.835	0.67	0.62625	0.701
Terrestrial Eutrophication	West	Marine West Coast Forests	Coniferous forest	Forest	NA	NA	Native Lichen	2.7 to 9.2	2.7	9.2	1	1	Decreased lichen biodiversity	1		Decreased forage lichen presence	0.67		Decreased food and nesting material	0.67		Decreased flying squirrel abundance	1		Decreased spotted owl abundance							Decreased spotted owl abundance	Spotted owl	Educators and Students	Learning	Spotted Owl abundance			4	0.835	0.67	0.62625	0.701
Terrestrial Eutrophication	West	Marine West Coast Forests	Coniferous forest	Forest	NA	NA	Native Lichen	2.7 to 9.2	2.7	9.2	1	1	Decreased lichen biodiversity	1		Decreased forage lichen presence	0.67		Decreased food and nesting material	0.67		Decreased flying squirrel abundance	1		Decreased spotted owl abundance							Decreased spotted owl abundance	Spotted owl	Researchers	Learning	Spotted Owl abundance			4	0.835	0.67	0.62625	0.701
Terrestrial Eutrophication	West	Marine West Coast Forests	Coniferous forest	Forest	NA	NA	Native Lichen	2.7 to 9.2	2.7	9.2	1	1	Decreased lichen biodiversity	1		Decreased forage lichen presence	0.67		Decreased food and nesting material	0.67		Decreased flying squirrel abundance	1		Decreased spotted owl abundance							Decreased spotted owl abundance	Spotted owl	People who care (Existence)	Non-use	Spotted Owl abundance			4	0.835	0.67	0.62625	0.701
Terrestrial Eutrophication	West	Marine West Coast Forests	Coniferous forest	Forest	NA	NA	Native Lichen	2.7 to 9.2	2.7	9.2	1	1	Decreased lichen biodiversity	1		Decreased forage lichen presence	0.67		Decreased food and nesting material	0.67		Decreased flying squirrel abundance	1		Decreased spotted owl abundance							Decreased spotted owl abundance	Spotted owl	People who care (Option/Bequest)	Non-use	Spotted Owl abundance			4	0.835	0.67	0.62625	0.701
Terrestrial Eutrophication	West	Marine West Coast Forests	Coniferous forest	Forest	NA	NA	Native Lichen	2.7 to 9.2	2.7	9.2	1	1	Decreased lichen biodiversity	1		Decreased forage lichen presence	0.67		Decreased food and nesting material	0.67		Decreased flying squirrel abundance	1		Decreased spotted owl abundance							Decreased spotted owl abundance	Spotted owl	Experiencers and Viewers	Recreational	Spotted Owl abundance			4	0.835	0.67	0.62625	0.701
Terrestrial Eutrophication	West	Marine West Coast Forests	Coniferous forest	Forest	NA	NA	Native Lichen	2.7 to 9.2	2.7	9.2	1	1	Decreased lichen biodiversity	1		Decreased forage lichen presence	0.67		Decreased food and nesting material	0.67		Decreased flying squirrel abundance										Decreased flying squirrel abundance	Flying Squirrel	Artists	Inspirational	Flying squrriel abundance			3	0.78	0.67	0.624	0.718
Terrestrial Eutrophication	West	Marine West Coast Forests	Coniferous forest	Forest	NA	NA	Native Lichen	2.7 to 9.2	2.7	9.2	1	1	Decreased lichen biodiversity	1		Decreased forage lichen presence	0.67		Decreased food and nesting material	0.67		Decreased flying squirrel abundance										Decreased flying squirrel abundance	Flying Squirrel	Educators and Students	Learning	Flying squrriel abundance			3	0.78	0.67	0.624	0.718
Terrestrial Eutrophication	West	Marine West Coast Forests	Coniferous forest	Forest	NA	NA	Native Lichen	2.7 to 9.2	2.7	9.2	1	1	Decreased lichen biodiversity	1		Decreased forage lichen presence	0.67		Decreased food and nesting material	0.67		Decreased flying squirrel abundance										Decreased flying squirrel abundance	Flying Squirrel	Experiencers and Viewers	Recreational	Flying squrriel abundance			3	0.78	0.67	0.624	0.718
Terrestrial Eutrophication	West	Marine West Coast Forests	Coniferous forest	Forest	NA	NA	Native Lichen	2.7 to 9.2	2.7	9.2	1	1	Decreased lichen biodiversity	1		Decreased forage lichen presence	0.67		Decreased food and nesting material	0.67		Decreased flying squirrel abundance										Decreased flying squirrel abundance	Flying Squirrel	People who care (Existence)	Non-use	Flying squrriel abundance			3	0.78	0.67	0.624	0.718
Terrestrial Eutrophication	West	Marine West Coast Forests	Coniferous forest	Forest	NA	NA	Native Lichen	2.7 to 9.2	2.7	9.2	1	1	Decreased lichen biodiversity	1		Decreased forage lichen presence	0.67		Decreased food and nesting material	0.67		Decreased flying squirrel abundance										Decreased flying squirrel abundance	Flying Squirrel	People who care (Option/Bequest)	Non-use	Flying squrriel abundance			3	0.78	0.67	0.624	0.718
Terrestrial Eutrophication	West	Marine West Coast Forests	Coniferous forest	Forest	NA	NA	Native Lichen	2.7 to 9.2	2.7	9.2	1	1	Decreased lichen biodiversity	1		Decreased forage lichen presence	0.67		Decreased food and nesting material	0.67		Decreased flying squirrel abundance										Decreased flying squirrel abundance	Flying Squirrel	Researchers	Learning	Flying squrriel abundance			3	0.78	0.67	0.624	0.718
Terrestrial Eutrophication	West	Marine West Coast Forests	Coniferous forest	Forest	NA	NA	Native Lichen	2.7 to 9.2	2.7	9.2	1	1	Decreased lichen biodiversity	1		Decreased forage lichen presence	0.67		Decreased food and nesting material	0.67		Decreased flying squirrel abundance										Decreased flying squirrel abundance	Flying Squirrel	Spiritual and Ceremonial Participants and Participants of Celebration	Inspirational	Flying squrriel abundance			3	0.78	0.67	0.624	0.718
Terrestrial Eutrophication	West	Marine West Coast Forests	Coniferous forest	Forest	NA	NA	Native Lichen	2.7 to 9.2	2.7	9.2	1	1	Decreased lichen biodiversity	1		Decreased forage lichen presence																Decreased lichen presence	Lichens	Artists	Inspirational	Lichen Richness			1	1	1	0.857143	0.928571
Terrestrial Eutrophication	West	Marine West Coast Forests	Coniferous forest	Forest	NA	NA	Native Lichen	2.7 to 9.2	2.7	9.2	1	1	Decreased lichen biodiversity	1		Decreased forage lichen presence																Decreased lichen presence	Lichens	Educators and Students	Learning	Lichen Richness			1	1	1	0.857143	0.928571
Terrestrial Eutrophication	West	Marine West Coast Forests	Coniferous forest	Forest	NA	NA	Native Lichen	2.7 to 9.2	2.7	9.2	1	1	Decreased lichen biodiversity	1		Decreased forage lichen presence																Decreased lichen presence	Lichens	Experiencers and Viewers	Recreational	Lichen Richness			1	1	1	0.857143	0.928571
Terrestrial Eutrophication	West	Marine West Coast Forests	Coniferous forest	Forest	NA	NA	Native Lichen	2.7 to 9.2	2.7	9.2	1	1	Decreased lichen biodiversity	1		Decreased forage lichen presence																Decreased lichen presence	Lichens	People who care (Existence)	Non-use	Lichen Richness			1	1	1	0.857143	0.928571
Terrestrial Eutrophication	West	Marine West Coast Forests	Coniferous forest	Forest	NA	NA	Native Lichen	2.7 to 9.2	2.7	9.2	1	1	Decreased lichen biodiversity	1		Decreased forage lichen presence																Decreased lichen presence	Lichens	People who care (Option/Bequest)	Non-use	Lichen Richness			1	1	1	0.857143	0.928571
Terrestrial Eutrophication	West	Marine West Coast Forests	Coniferous forest	Forest	NA	NA	Native Lichen	2.7 to 9.2	2.7	9.2	1	1	Decreased lichen biodiversity	1		Decreased forage lichen presence																Decreased lichen presence	Lichens	Researchers	Learning	Lichen Richness			1	1	1	0.857143	0.928571
Terrestrial Eutrophication	West	Marine West Coast Forests	Coniferous forest	Forest	NA	NA	Native Lichen	2.7 to 9.2	2.7	9.2	1	1	Decreased lichen biodiversity	1		Decreased forage lichen presence																Decreased lichen presence	Lichens	Spiritual and Ceremonial Participants and Participants of Celebration	Inspirational	Lichen Richness			1	1	1	0.857143	0.928571
Terrestrial Eutrophication	West	Marine West Coast Forests	Coniferous forest	Forest	NA	NA	Native Lichen	2.7 to 9.2	2.7	9.2	1	1	Decreased lichen biodiversity	1		Decreased oligotrophic lichen presence	0.67		Decreased invertebrate diversity and abundance	1		Decreased abundance and/or diversity of birds and mammals										Decreased abundance and/or diversity of birds and mammals	Birds	Artists	Inspirational	Deviation from historical vegetation type			3	0.89	0.67	0.712	0.784
Terrestrial Eutrophication	West	Marine West Coast Forests	Coniferous forest	Forest	NA	NA	Native Lichen	2.7 to 9.2	2.7	9.2	1	1	Decreased lichen biodiversity	1		Decreased oligotrophic lichen presence	0.67		Decreased invertebrate diversity and abundance	1		Decreased abundance and/or diversity of birds and mammals										Decreased abundance and/or diversity of birds and mammals	Birds	Spiritual and Ceremonial Participants and Participants of Celebration	Inspirational	Deviation from historical vegetation type			3	0.89	0.67	0.712	0.784
Terrestrial Eutrophication	West	Marine West Coast Forests	Coniferous forest	Forest	NA	NA	Native Lichen	2.7 to 9.2	2.7	9.2	1	1	Decreased lichen biodiversity	1		Decreased oligotrophic lichen presence	0.67		Decreased invertebrate diversity and abundance	1		Decreased abundance and/or diversity of birds and mammals										Decreased abundance and/or diversity of birds and mammals	Birds	Educators and Students	Learning	Deviation from historical vegetation type			3	0.89	0.67	0.712	0.784
Terrestrial Eutrophication	West	Marine West Coast Forests	Coniferous forest	Forest	NA	NA	Native Lichen	2.7 to 9.2	2.7	9.2	1	1	Decreased lichen biodiversity	1		Decreased oligotrophic lichen presence	0.67		Decreased invertebrate diversity and abundance	1		Decreased abundance and/or diversity of birds and mammals										Decreased abundance and/or diversity of birds and mammals	Birds	Researchers	Learning	Deviation from historical vegetation type			3	0.89	0.67	0.712	0.784
Terrestrial Eutrophication	West	Marine West Coast Forests	Coniferous forest	Forest	NA	NA	Native Lichen	2.7 to 9.2	2.7	9.2	1	1	Decreased lichen biodiversity	1		Decreased oligotrophic lichen presence	0.67		Decreased invertebrate diversity and abundance	1		Decreased abundance and/or diversity of birds and mammals										Decreased abundance and/or diversity of birds and mammals	Birds	People who care (Existence)	Non-use	Deviation from historical vegetation type			3	0.89	0.67	0.712	0.784
Terrestrial Eutrophication	West	Marine West Coast Forests	Coniferous forest	Forest	NA	NA	Native Lichen	2.7 to 9.2	2.7	9.2	1	1	Decreased lichen biodiversity	1		Decreased oligotrophic lichen presence	0.67		Decreased invertebrate diversity and abundance	1		Decreased abundance and/or diversity of birds and mammals										Decreased abundance and/or diversity of birds and mammals	Birds	People who care (Option/Bequest)	Non-use	Deviation from historical vegetation type			3	0.89	0.67	0.712	0.784
Terrestrial Eutrophication	West	Marine West Coast Forests	Coniferous forest	Forest	NA	NA	Native Lichen	2.7 to 9.2	2.7	9.2	1	1	Decreased lichen biodiversity	1		Decreased oligotrophic lichen presence	0.67		Decreased invertebrate diversity and abundance	1		Decreased abundance and/or diversity of birds and mammals										Decreased abundance and/or diversity of birds and mammals	Birds	Experiencers and Viewers	Recreational	Bird Diversity and Abundance			3	0.89	0.67	0.712	0.784
Terrestrial Eutrophication	West	Marine West Coast Forests	Coniferous forest	Forest	NA	NA	Native Lichen	2.7 to 9.2	2.7	9.2	1	1	Decreased lichen biodiversity	1		Decreased oligotrophic lichen presence	0.67		Decreased invertebrate diversity and abundance	1		Decreased abundance and/or diversity of birds and mammals										Decreased abundance and/or diversity of birds and mammals		Hunters	Recreational	Abundance of game animals			3	0.89	0.67	0.712	0.784
Terrestrial Eutrophication	West	Marine West Coast Forests	Coniferous forest	Forest	NA	NA	Native Lichen	2.7 to 9.2	2.7	9.2	1	1	Decreased lichen biodiversity	1		Decreased oligotrophic lichen presence																Decreased lichen presence	Birds	Artists	Inspirational	Deviation from historical vegetation type			1	1	1	0.857143	0.928571
Terrestrial Eutrophication	West	Marine West Coast Forests	Coniferous forest	Forest	NA	NA	Native Lichen	2.7 to 9.2	2.7	9.2	1	1	Decreased lichen biodiversity	1		Decreased oligotrophic lichen presence																Decreased lichen presence	Birds	Educators and Students	Learning	Deviation from historical vegetation type			1	1	1	0.857143	0.928571
Terrestrial Eutrophication	West	Marine West Coast Forests	Coniferous forest	Forest	NA	NA	Native Lichen	2.7 to 9.2	2.7	9.2	1	1	Decreased lichen biodiversity	1		Decreased oligotrophic lichen presence																Decreased lichen presence	Birds	Experiencers and Viewers	Recreational	Deviation from historical vegetation type			1	1	1	0.857143	0.928571
Terrestrial Eutrophication	West	Marine West Coast Forests	Coniferous forest	Forest	NA	NA	Native Lichen	2.7 to 9.2	2.7	9.2	1	1	Decreased lichen biodiversity	1		Decreased oligotrophic lichen presence																Decreased lichen presence	Birds	People who care (Existence)	Non-use	Deviation from historical vegetation type			1	1	1	0.857143	0.928571
Terrestrial Eutrophication	West	Marine West Coast Forests	Coniferous forest	Forest	NA	NA	Native Lichen	2.7 to 9.2	2.7	9.2	1	1	Decreased lichen biodiversity	1		Decreased oligotrophic lichen presence																Decreased lichen presence	Birds	People who care (Option/Bequest)	Non-use	Deviation from historical vegetation type			1	1	1	0.857143	0.928571
Terrestrial Eutrophication	West	Marine West Coast Forests	Coniferous forest	Forest	NA	NA	Native Lichen	2.7 to 9.2	2.7	9.2	1	1	Decreased lichen biodiversity	1		Decreased oligotrophic lichen presence																Decreased lichen presence	Birds	Researchers	Learning	Deviation from historical vegetation type			1	1	1	0.857143	0.928571
Terrestrial Eutrophication	West	Marine West Coast Forests	Coniferous forest	Forest	NA	NA	Native Lichen	2.7 to 9.2	2.7	9.2	1	1	Decreased lichen biodiversity	1		Decreased oligotrophic lichen presence																Decreased lichen presence	Birds	Spiritual and Ceremonial Participants and Participants of Celebration	Inspirational	Deviation from historical vegetation type			1	1	1	0.857143	0.928571
Terrestrial Eutrophication	West	Mediterranean California	Coastal sage scrub	Shrubland	NA	NA	Mycorrizal diversity	7.8 to 9.2	7.8	9.2	1	0.67	Decreased native mycorrizal diversity	1		Decreased CSS recovery following disturbance	1		Decreased shrub cover	1		Decreased quality of California gnatcatcher habitat										Decreased quality of California gnatcatcher habitat	California gnatcatcher	Artists	Inspirational	Presence of CAGN			3	1	0.67	0.8	0.7675
Terrestrial Eutrophication	West	Mediterranean California	Coastal sage scrub	Shrubland	NA	NA	Mycorrizal diversity	7.8 to 9.2	7.8	9.2	1	0.67	Decreased native mycorrizal diversity	1		Decreased CSS recovery following disturbance	1		Decreased shrub cover	1		Decreased quality of California gnatcatcher habitat										Decreased quality of California gnatcatcher habitat	California gnatcatcher	Spiritual and Ceremonial Participants and Participants of Celebration	Inspirational	Presence of CAGN			3	1	0.67	0.8	0.7675
Terrestrial Eutrophication	West	Mediterranean California	Coastal sage scrub	Shrubland	NA	NA	Mycorrizal diversity	7.8 to 9.2	7.8	9.2	1	0.67	Decreased native mycorrizal diversity	1		Decreased CSS recovery following disturbance	1		Decreased shrub cover	1		Decreased quality of California gnatcatcher habitat										Decreased quality of California gnatcatcher habitat	California gnatcatcher	Educators and Students	Learning	Presence of CAGN			3	1	0.67	0.8	0.7675
Terrestrial Eutrophication	West	Mediterranean California	Coastal sage scrub	Shrubland	NA	NA	Mycorrizal diversity	7.8 to 9.2	7.8	9.2	1	0.67	Decreased native mycorrizal diversity	1		Decreased CSS recovery following disturbance	1		Decreased shrub cover	1		Decreased quality of California gnatcatcher habitat										Decreased quality of California gnatcatcher habitat	California gnatcatcher	Researchers	Learning	Presence of CAGN			3	1	0.67	0.8	0.7675
Terrestrial Eutrophication	West	Mediterranean California	Coastal sage scrub	Shrubland	NA	NA	Mycorrizal diversity	7.8 to 9.2	7.8	9.2	1	0.67	Decreased native mycorrizal diversity	1		Decreased CSS recovery following disturbance	1		Decreased shrub cover	1		Decreased quality of California gnatcatcher habitat										Decreased quality of California gnatcatcher habitat	California gnatcatcher	People who care (Existence)	Non-use	Presence of CAGN			3	1	0.67	0.8	0.7675
Terrestrial Eutrophication	West	Mediterranean California	Coastal sage scrub	Shrubland	NA	NA	Mycorrizal diversity	7.8 to 9.2	7.8	9.2	1	0.67	Decreased native mycorrizal diversity	1		Decreased CSS recovery following disturbance	1		Decreased shrub cover	1		Decreased quality of California gnatcatcher habitat										Decreased quality of California gnatcatcher habitat	California gnatcatcher	People who care (Option/Bequest)	Non-use	Presence of CAGN			3	1	0.67	0.8	0.7675
Terrestrial Eutrophication	West	Mediterranean California	Coastal sage scrub	Shrubland	NA	NA	Mycorrizal diversity	7.8 to 9.2	7.8	9.2	1	0.67	Decreased native mycorrizal diversity	1		Decreased CSS recovery following disturbance	1		Decreased shrub cover	1		Decreased quality of California gnatcatcher habitat										Decreased quality of California gnatcatcher habitat	California gnatcatcher	Experiencers and Viewers	Recreational	Presence of CAGN			3	1	0.67	0.8	0.7675
Terrestrial Eutrophication	West	Mediterranean California	Coastal sage scrub	Shrubland	NA	NA	Mycorrizal diversity	7.8 to 9.2	7.8	9.2	1	0.67	Decreased native mycorrizal diversity	1		Decreased nutrient uptake	1		Decreased shrub cover	1		Decreased abundance and/or diversity of birds and mammals										Decreased abundance and/or diversity of birds and mammals	Shrubland	Hunters	Recreational	Abundance of game animals			3	1	0.67	0.8	0.7675
Terrestrial Eutrophication	West	Mediterranean California	Coastal sage scrub	Shrubland	NA	NA	Mycorrizal diversity	7.8 to 9.2	7.8	9.2	1	0.67	Decreased native mycorrizal diversity	1		Decreased nutrient uptake	1		Decreased shrub cover	1		Decreased abundance and/or diversity of birds and mammals										Decreased abundance and/or diversity of birds and mammals		Artists	Inspirational	Abundance of target birds and mammals			3	1	0.67	0.8	0.7675
Terrestrial Eutrophication	West	Mediterranean California	Coastal sage scrub	Shrubland	NA	NA	Mycorrizal diversity	7.8 to 9.2	7.8	9.2	1	0.67	Decreased native mycorrizal diversity	1		Decreased nutrient uptake	1		Decreased shrub cover	1		Decreased abundance and/or diversity of birds and mammals										Decreased abundance and/or diversity of birds and mammals		Educators and Students	Learning	Abundance of target birds and mammals			3	1	0.67	0.8	0.7675
Terrestrial Eutrophication	West	Mediterranean California	Coastal sage scrub	Shrubland	NA	NA	Mycorrizal diversity	7.8 to 9.2	7.8	9.2	1	0.67	Decreased native mycorrizal diversity	1		Decreased nutrient uptake	1		Decreased shrub cover	1		Decreased abundance and/or diversity of birds and mammals										Decreased abundance and/or diversity of birds and mammals		Experiencers and Viewers	Recreational	Abundance of target birds and mammals			3	1	0.67	0.8	0.7675
Terrestrial Eutrophication	West	Mediterranean California	Coastal sage scrub	Shrubland	NA	NA	Mycorrizal diversity	7.8 to 9.2	7.8	9.2	1	0.67	Decreased native mycorrizal diversity	1		Decreased nutrient uptake	1		Decreased shrub cover	1		Decreased abundance and/or diversity of birds and mammals										Decreased abundance and/or diversity of birds and mammals		People who care (Existence)	Non-use	Abundance of target birds and mammals			3	1	0.67	0.8	0.7675
Terrestrial Eutrophication	West	Mediterranean California	Coastal sage scrub	Shrubland	NA	NA	Mycorrizal diversity	7.8 to 9.2	7.8	9.2	1	0.67	Decreased native mycorrizal diversity	1		Decreased nutrient uptake	1		Decreased shrub cover	1		Decreased abundance and/or diversity of birds and mammals										Decreased abundance and/or diversity of birds and mammals		People who care (Option/Bequest)	Non-use	Abundance of target birds and mammals			3	1	0.67	0.8	0.7675
Terrestrial Eutrophication	West	Mediterranean California	Coastal sage scrub	Shrubland	NA	NA	Mycorrizal diversity	7.8 to 9.2	7.8	9.2	1	0.67	Decreased native mycorrizal diversity	1		Decreased nutrient uptake	1		Decreased shrub cover	1		Decreased abundance and/or diversity of birds and mammals										Decreased abundance and/or diversity of birds and mammals		Researchers	Learning	Abundance of target birds and mammals			3	1	0.67	0.8	0.7675
Terrestrial Eutrophication	West	Mediterranean California	Coastal sage scrub	Shrubland	NA	NA	Mycorrizal diversity	7.8 to 9.2	7.8	9.2	1	0.67	Decreased native mycorrizal diversity	1		Decreased nutrient uptake	1		Decreased shrub cover	1		Decreased abundance and/or diversity of birds and mammals										Decreased abundance and/or diversity of birds and mammals		Spiritual and Ceremonial Participants and Participants of Celebration	Inspirational	Abundance of target birds and mammals			3	1	0.67	0.8	0.7675
Terrestrial Eutrophication	West	Mediterranean California	Coastal sage scrub	Shrubland	NA	NA	Mycorrizal diversity	7.8 to 9.2	7.8	9.2	1	0.67	Decreased native mycorrizal diversity	1		Decreased nutrient uptake	1		Decreased shrub cover													Decreased shrub cover	Shrubland	Artists	Inspirational	Change in vegetation composition / diversity / growth relative to reference			2	1	0.67	0.833333	0.778889
Terrestrial Eutrophication	West	Mediterranean California	Coastal sage scrub	Shrubland	NA	NA	Mycorrizal diversity	7.8 to 9.2	7.8	9.2	1	0.67	Decreased native mycorrizal diversity	1		Decreased nutrient uptake	1		Decreased shrub cover													Decreased shrub cover	Shrubland	Educators and Students	Learning	Change in vegetation composition / diversity / growth relative to reference			2	1	0.67	0.833333	0.778889
Terrestrial Eutrophication	West	Mediterranean California	Coastal sage scrub	Shrubland	NA	NA	Mycorrizal diversity	7.8 to 9.2	7.8	9.2	1	0.67	Decreased native mycorrizal diversity	1		Decreased nutrient uptake	1		Decreased shrub cover													Decreased shrub cover	Shrubland	Experiencers and Viewers	Recreational	Change in vegetation composition / diversity / growth relative to reference			2	1	0.67	0.833333	0.778889
Terrestrial Eutrophication	West	Mediterranean California	Coastal sage scrub	Shrubland	NA	NA	Mycorrizal diversity	7.8 to 9.2	7.8	9.2	1	0.67	Decreased native mycorrizal diversity	1		Decreased nutrient uptake	1		Decreased shrub cover													Decreased shrub cover	Shrubland	People who care (Existence)	Non-use	Change in vegetation composition / diversity / growth relative to reference			2	1	0.67	0.833333	0.778889
Terrestrial Eutrophication	West	Mediterranean California	Coastal sage scrub	Shrubland	NA	NA	Mycorrizal diversity	7.8 to 9.2	7.8	9.2	1	0.67	Decreased native mycorrizal diversity	1		Decreased nutrient uptake	1		Decreased shrub cover													Decreased shrub cover	Shrubland	People who care (Option/Bequest)	Non-use	Change in vegetation composition / diversity / growth relative to reference			2	1	0.67	0.833333	0.778889
Terrestrial Eutrophication	West	Mediterranean California	Coastal sage scrub	Shrubland	NA	NA	Mycorrizal diversity	7.8 to 9.2	7.8	9.2	1	0.67	Decreased native mycorrizal diversity	1		Decreased nutrient uptake	1		Decreased shrub cover													Decreased shrub cover	Shrubland	Researchers	Learning	Change in vegetation composition / diversity / growth relative to reference			2	1	0.67	0.833333	0.778889
Terrestrial Eutrophication	West	Mediterranean California	Coastal sage scrub	Shrubland	NA	NA	Mycorrizal diversity	7.8 to 9.2	7.8	9.2	1	0.67	Decreased native mycorrizal diversity	1		Decreased nutrient uptake	1		Decreased shrub cover													Decreased shrub cover	Shrubland	Spiritual and Ceremonial Participants and Participants of Celebration	Inspirational	Change in vegetation composition / diversity / growth relative to reference			2	1	0.67	0.833333	0.778889
Terrestrial Eutrophication	West	Mediterranean California	Coastal sage scrub	Shrubland	NA	NA	Mycorrizal diversity	7.8 to 9.2	7.8	9.2	1	0.67	Decreased native mycorrizal diversity	0.67		Increased exotic plant presence without disturbance	0.67		Decreased native plant diversity/species composition (e.g.; T&E Species)													Decreased native plant diversity/species composition (e.g.; T&E Species)	Landscape	Residential Property Owners	Government, Municipal, and Residential	Increased fire risk			2	0.67	0.67	0.558333	0.595556
Terrestrial Eutrophication	West	Mediterranean California	Coastal sage scrub	Shrubland	NA	NA	Mycorrizal diversity	7.8 to 9.2	7.8	9.2	1	0.67	Decreased native mycorrizal diversity	0.67		Increased exotic plant presence without disturbance	0.67		Decreased native plant diversity/species composition (e.g.; T&E Species)													Decreased native plant diversity/species composition (e.g.; T&E Species)		Artists	Inspirational	Deviation from historical vegetation type			2	0.67	0.67	0.558333	0.595556
Terrestrial Eutrophication	West	Mediterranean California	Coastal sage scrub	Shrubland	NA	NA	Mycorrizal diversity	7.8 to 9.2	7.8	9.2	1	0.67	Decreased native mycorrizal diversity	0.67		Increased exotic plant presence without disturbance	0.67		Decreased native plant diversity/species composition (e.g.; T&E Species)													Decreased native plant diversity/species composition (e.g.; T&E Species)		Spiritual and Ceremonial Participants and Participants of Celebration	Inspirational	Deviation from historical vegetation type			2	0.67	0.67	0.558333	0.595556
Terrestrial Eutrophication	West	Mediterranean California	Coastal sage scrub	Shrubland	NA	NA	Mycorrizal diversity	7.8 to 9.2	7.8	9.2	1	0.67	Decreased native mycorrizal diversity	0.67		Increased exotic plant presence without disturbance	0.67		Decreased native plant diversity/species composition (e.g.; T&E Species)													Decreased native plant diversity/species composition (e.g.; T&E Species)		Educators and Students	Learning	Deviation from historical vegetation type			2	0.67	0.67	0.558333	0.595556
Terrestrial Eutrophication	West	Mediterranean California	Coastal sage scrub	Shrubland	NA	NA	Mycorrizal diversity	7.8 to 9.2	7.8	9.2	1	0.67	Decreased native mycorrizal diversity	0.67		Increased exotic plant presence without disturbance	0.67		Decreased native plant diversity/species composition (e.g.; T&E Species)													Decreased native plant diversity/species composition (e.g.; T&E Species)		Researchers	Learning	Deviation from historical vegetation type			2	0.67	0.67	0.558333	0.595556
Terrestrial Eutrophication	West	Mediterranean California	Coastal sage scrub	Shrubland	NA	NA	Mycorrizal diversity	7.8 to 9.2	7.8	9.2	1	0.67	Decreased native mycorrizal diversity	0.67		Increased exotic plant presence without disturbance	0.67		Decreased native plant diversity/species composition (e.g.; T&E Species)													Decreased native plant diversity/species composition (e.g.; T&E Species)		People who care (Existence)	Non-use	Deviation from historical vegetation type			2	0.67	0.67	0.558333	0.595556
Terrestrial Eutrophication	West	Mediterranean California	Coastal sage scrub	Shrubland	NA	NA	Mycorrizal diversity	7.8 to 9.2	7.8	9.2	1	0.67	Decreased native mycorrizal diversity	0.67		Increased exotic plant presence without disturbance	0.67		Decreased native plant diversity/species composition (e.g.; T&E Species)													Decreased native plant diversity/species composition (e.g.; T&E Species)		People who care (Option/Bequest)	Non-use	Deviation from historical vegetation type			2	0.67	0.67	0.558333	0.595556
Terrestrial Eutrophication	West	Mediterranean California	Coastal sage scrub	Shrubland	NA	NA	Mycorrizal diversity	7.8 to 9.2	7.8	9.2	1	0.67	Decreased native mycorrizal diversity	0.67		Increased exotic plant presence without disturbance	0.67		Decreased native plant diversity/species composition (e.g.; T&E Species)													Decreased native plant diversity/species composition (e.g.; T&E Species)		Experiencers and Viewers	Recreational	Deviation from historical vegetation type			2	0.67	0.67	0.558333	0.595556
Terrestrial Eutrophication	West	Mediterranean California	Coastal sage scrub	Shrubland	NA	NA	Mycorrizal diversity	7.8 to 9.2	7.8	9.2	1	0.67	Decreased native mycorrizal diversity	0.67		Increased exotic plant presence without disturbance	0.67		Decreased native plant diversity/species composition (e.g.; T&E Species)													Decreased native plant diversity/species composition (e.g.; T&E Species)		Resource dependent businesses	Commercial / Industrial	Deviation from historical vegetation type			2	0.67	0.67	0.558333	0.595556
Terrestrial Eutrophication	West	Mediterranean California	Coastal sage scrub	Shrubland	NA	NA	Mycorrizal diversity	7.8 to 9.2	7.8	9.2	1	0.67	Decreased native mycorrizal diversity	0.67		Increased exotic plant presence without disturbance	1		Increased fuel load	1		Increased fire frequency	1		Decreased shrub cover	1		Decreased abundance and/or diversity of birds and mammals				Decreased abundance and/or diversity of birds and mammals	Shrubland	Hunters	Recreational	Abundance of game animals			5	0.934	0.67	0.622667	0.630556
Terrestrial Eutrophication	West	Mediterranean California	Coastal sage scrub	Shrubland	NA	NA	Mycorrizal diversity	7.8 to 9.2	7.8	9.2	1	0.67	Decreased native mycorrizal diversity	0.67		Increased exotic plant presence without disturbance	1		Increased fuel load	1		Increased fire frequency	1		Decreased shrub cover	1		Decreased abundance and/or diversity of birds and mammals				Decreased abundance and/or diversity of birds and mammals		Artists	Inspirational	Abundance of target birds and mammals			5	0.934	0.67	0.622667	0.630556
Terrestrial Eutrophication	West	Mediterranean California	Coastal sage scrub	Shrubland	NA	NA	Mycorrizal diversity	7.8 to 9.2	7.8	9.2	1	0.67	Decreased native mycorrizal diversity	0.67		Increased exotic plant presence without disturbance	1		Increased fuel load	1		Increased fire frequency	1		Decreased shrub cover	1		Decreased abundance and/or diversity of birds and mammals				Decreased abundance and/or diversity of birds and mammals		Spiritual and Ceremonial Participants and Participants of Celebration	Inspirational	Abundance of target birds and mammals			5	0.934	0.67	0.622667	0.630556
Terrestrial Eutrophication	West	Mediterranean California	Coastal sage scrub	Shrubland	NA	NA	Mycorrizal diversity	7.8 to 9.2	7.8	9.2	1	0.67	Decreased native mycorrizal diversity	0.67		Increased exotic plant presence without disturbance	1		Increased fuel load	1		Increased fire frequency	1		Decreased shrub cover	1		Decreased abundance and/or diversity of birds and mammals				Decreased abundance and/or diversity of birds and mammals		Educators and Students	Learning	Abundance of target birds and mammals			5	0.934	0.67	0.622667	0.630556
Terrestrial Eutrophication	West	Mediterranean California	Coastal sage scrub	Shrubland	NA	NA	Mycorrizal diversity	7.8 to 9.2	7.8	9.2	1	0.67	Decreased native mycorrizal diversity	0.67		Increased exotic plant presence without disturbance	1		Increased fuel load	1		Increased fire frequency	1		Decreased shrub cover	1		Decreased abundance and/or diversity of birds and mammals				Decreased abundance and/or diversity of birds and mammals		Researchers	Learning	Abundance of target birds and mammals			5	0.934	0.67	0.622667	0.630556
Terrestrial Eutrophication	West	Mediterranean California	Coastal sage scrub	Shrubland	NA	NA	Mycorrizal diversity	7.8 to 9.2	7.8	9.2	1	0.67	Decreased native mycorrizal diversity	0.67		Increased exotic plant presence without disturbance	1		Increased fuel load	1		Increased fire frequency	1		Decreased shrub cover	1		Decreased abundance and/or diversity of birds and mammals				Decreased abundance and/or diversity of birds and mammals		People who care (Existence)	Non-use	Abundance of target birds and mammals			5	0.934	0.67	0.622667	0.630556
Terrestrial Eutrophication	West	Mediterranean California	Coastal sage scrub	Shrubland	NA	NA	Mycorrizal diversity	7.8 to 9.2	7.8	9.2	1	0.67	Decreased native mycorrizal diversity	0.67		Increased exotic plant presence without disturbance	1		Increased fuel load	1		Increased fire frequency	1		Decreased shrub cover	1		Decreased abundance and/or diversity of birds and mammals				Decreased abundance and/or diversity of birds and mammals		People who care (Option/Bequest)	Non-use	Abundance of target birds and mammals			5	0.934	0.67	0.622667	0.630556
Terrestrial Eutrophication	West	Mediterranean California	Coastal sage scrub	Shrubland	NA	NA	Mycorrizal diversity	7.8 to 9.2	7.8	9.2	1	0.67	Decreased native mycorrizal diversity	0.67		Increased exotic plant presence without disturbance	1		Increased fuel load	1		Increased fire frequency	1		Decreased shrub cover	1		Decreased abundance and/or diversity of birds and mammals				Decreased abundance and/or diversity of birds and mammals		Experiencers and Viewers	Recreational	Abundance of target birds and mammals			5	0.934	0.67	0.622667	0.630556
Terrestrial Eutrophication	West	Mediterranean California	Coastal sage scrub	Shrubland	NA	NA	Mycorrizal diversity	7.8 to 9.2	7.8	9.2	1	0.67	Decreased native mycorrizal diversity	0.67		Increased exotic plant presence without disturbance	1		Increased fuel load	1		Increased fire frequency	1		Decreased shrub cover	1		Decreased abundance of California gnatcatcher				Decreased quality of California gnatcatcher habitat	California gnatcatcher	Artists	Inspirational	Presence of CAGN			5	0.934	0.67	0.622667	0.630556
Terrestrial Eutrophication	West	Mediterranean California	Coastal sage scrub	Shrubland	NA	NA	Mycorrizal diversity	7.8 to 9.2	7.8	9.2	1	0.67	Decreased native mycorrizal diversity	0.67		Increased exotic plant presence without disturbance	1		Increased fuel load	1		Increased fire frequency	1		Decreased shrub cover	1		Decreased abundance of California gnatcatcher				Decreased quality of California gnatcatcher habitat	California gnatcatcher	Educators and Students	Learning	Presence of CAGN			5	0.934	0.67	0.622667	0.630556
Terrestrial Eutrophication	West	Mediterranean California	Coastal sage scrub	Shrubland	NA	NA	Mycorrizal diversity	7.8 to 9.2	7.8	9.2	1	0.67	Decreased native mycorrizal diversity	0.67		Increased exotic plant presence without disturbance	1		Increased fuel load	1		Increased fire frequency	1		Decreased shrub cover	1		Decreased abundance of California gnatcatcher				Decreased quality of California gnatcatcher habitat	California gnatcatcher	Experiencers and Viewers	Recreational	Presence of CAGN			5	0.934	0.67	0.622667	0.630556
Terrestrial Eutrophication	West	Mediterranean California	Coastal sage scrub	Shrubland	NA	NA	Mycorrizal diversity	7.8 to 9.2	7.8	9.2	1	0.67	Decreased native mycorrizal diversity	0.67		Increased exotic plant presence without disturbance	1		Increased fuel load	1		Increased fire frequency	1		Decreased shrub cover	1		Decreased abundance of California gnatcatcher				Decreased quality of California gnatcatcher habitat	California gnatcatcher	People who care (Existence)	Non-use	Presence of CAGN			5	0.934	0.67	0.622667	0.630556
Terrestrial Eutrophication	West	Mediterranean California	Coastal sage scrub	Shrubland	NA	NA	Mycorrizal diversity	7.8 to 9.2	7.8	9.2	1	0.67	Decreased native mycorrizal diversity	0.67		Increased exotic plant presence without disturbance	1		Increased fuel load	1		Increased fire frequency	1		Decreased shrub cover	1		Decreased abundance of California gnatcatcher				Decreased quality of California gnatcatcher habitat	California gnatcatcher	People who care (Option/Bequest)	Non-use	Presence of CAGN			5	0.934	0.67	0.622667	0.630556
Terrestrial Eutrophication	West	Mediterranean California	Coastal sage scrub	Shrubland	NA	NA	Mycorrizal diversity	7.8 to 9.2	7.8	9.2	1	0.67	Decreased native mycorrizal diversity	0.67		Increased exotic plant presence without disturbance	1		Increased fuel load	1		Increased fire frequency	1		Decreased shrub cover	1		Decreased abundance of California gnatcatcher				Decreased quality of California gnatcatcher habitat	California gnatcatcher	Researchers	Learning	Presence of CAGN			5	0.934	0.67	0.622667	0.630556
Terrestrial Eutrophication	West	Mediterranean California	Coastal sage scrub	Shrubland	NA	NA	Mycorrizal diversity	7.8 to 9.2	7.8	9.2	1	0.67	Decreased native mycorrizal diversity	0.67		Increased exotic plant presence without disturbance	1		Increased fuel load	1		Increased fire frequency	1		Decreased shrub cover	1		Decreased abundance of California gnatcatcher				Decreased quality of California gnatcatcher habitat	California gnatcatcher	Spiritual and Ceremonial Participants and Participants of Celebration	Inspirational	Presence of CAGN			5	0.934	0.67	0.622667	0.630556
Terrestrial Eutrophication	West	Mediterranean California	Coastal sage scrub	Shrubland	NA	NA	Mycorrizal diversity	7.8 to 9.2	7.8	9.2	1	0.67	Decreased native mycorrizal diversity	0.67		Increased exotic plant presence without disturbance	1		Increased fuel load	1		Increased fire frequency	1		Decreased shrub cover							Decreased shrub cover	Shrubland	Artists	Inspirational	Deviation from historical vegetation type			4	0.9175	0.67	0.688125	0.6845
Terrestrial Eutrophication	West	Mediterranean California	Coastal sage scrub	Shrubland	NA	NA	Mycorrizal diversity	7.8 to 9.2	7.8	9.2	1	0.67	Decreased native mycorrizal diversity	0.67		Increased exotic plant presence without disturbance	1		Increased fuel load	1		Increased fire frequency	1		Decreased shrub cover							Decreased shrub cover	Shrubland	Spiritual and Ceremonial Participants and Participants of Celebration	Inspirational	Deviation from historical vegetation type			4	0.9175	0.67	0.688125	0.6845
Terrestrial Eutrophication	West	Mediterranean California	Coastal sage scrub	Shrubland	NA	NA	Mycorrizal diversity	7.8 to 9.2	7.8	9.2	1	0.67	Decreased native mycorrizal diversity	0.67		Increased exotic plant presence without disturbance	1		Increased fuel load	1		Increased fire frequency	1		Decreased shrub cover							Decreased shrub cover	Shrubland	Educators and Students	Learning	Deviation from historical vegetation type			4	0.9175	0.67	0.688125	0.6845
Terrestrial Eutrophication	West	Mediterranean California	Coastal sage scrub	Shrubland	NA	NA	Mycorrizal diversity	7.8 to 9.2	7.8	9.2	1	0.67	Decreased native mycorrizal diversity	0.67		Increased exotic plant presence without disturbance	1		Increased fuel load	1		Increased fire frequency	1		Decreased shrub cover							Decreased shrub cover	Shrubland	Researchers	Learning	Deviation from historical vegetation type			4	0.9175	0.67	0.688125	0.6845
Terrestrial Eutrophication	West	Mediterranean California	Coastal sage scrub	Shrubland	NA	NA	Mycorrizal diversity	7.8 to 9.2	7.8	9.2	1	0.67	Decreased native mycorrizal diversity	0.67		Increased exotic plant presence without disturbance	1		Increased fuel load	1		Increased fire frequency	1		Decreased shrub cover							Decreased shrub cover	Shrubland	People who care (Existence)	Non-use	Deviation from historical vegetation type			4	0.9175	0.67	0.688125	0.6845
Terrestrial Eutrophication	West	Mediterranean California	Coastal sage scrub	Shrubland	NA	NA	Mycorrizal diversity	7.8 to 9.2	7.8	9.2	1	0.67	Decreased native mycorrizal diversity	0.67		Increased exotic plant presence without disturbance	1		Increased fuel load	1		Increased fire frequency	1		Decreased shrub cover							Decreased shrub cover	Shrubland	People who care (Option/Bequest)	Non-use	Deviation from historical vegetation type			4	0.9175	0.67	0.688125	0.6845
Terrestrial Eutrophication	West	Mediterranean California	Coastal sage scrub	Shrubland	NA	NA	Mycorrizal diversity	7.8 to 9.2	7.8	9.2	1	0.67	Decreased native mycorrizal diversity	0.67		Increased exotic plant presence without disturbance	1		Increased fuel load	1		Increased fire frequency	1		Decreased shrub cover							Decreased shrub cover	Shrubland	Experiencers and Viewers	Recreational	Deviation from historical vegetation type			4	0.9175	0.67	0.688125	0.6845
Terrestrial Eutrophication	West	Mediterranean California	Coastal sage scrub	Shrubland	NA	NA	Mycorrizal diversity	7.8 to 9.2	7.8	9.2	1	0.67	Decreased native mycorrizal diversity	0.67		Increased exotic plant presence without disturbance	1		Increased fuel load	1		Increased fire frequency										Increased fire frequency	Landscape	Residential Property Owners	Government, Municipal, and Residential	Increased fire risk			3	0.89	0.67	0.712	0.7015
Terrestrial Eutrophication	West	Mediterranean California	Coastal sage scrub	Shrubland	NA	NA	Mycorrizal diversity	7.8 to 9.2	7.8	9.2	1	0.67	Decreased native mycorrizal diversity	0.67		Increased exotic plant presence without disturbance	1		Increased fuel load	1		Increased fire frequency										Increased fire frequency		Artists	Inspirational	Reduced access to wilderness			3	0.89	0.67	0.712	0.7015
Terrestrial Eutrophication	West	Mediterranean California	Coastal sage scrub	Shrubland	NA	NA	Mycorrizal diversity	7.8 to 9.2	7.8	9.2	1	0.67	Decreased native mycorrizal diversity	0.67		Increased exotic plant presence without disturbance	1		Increased fuel load	1		Increased fire frequency										Increased fire frequency		Spiritual and Ceremonial Participants and Participants of Celebration	Inspirational	Reduced access to wilderness			3	0.89	0.67	0.712	0.7015
Terrestrial Eutrophication	West	Mediterranean California	Coastal sage scrub	Shrubland	NA	NA	Mycorrizal diversity	7.8 to 9.2	7.8	9.2	1	0.67	Decreased native mycorrizal diversity	0.67		Increased exotic plant presence without disturbance	1		Increased fuel load	1		Increased fire frequency										Increased fire frequency		Educators and Students	Learning	Reduced access to wilderness			3	0.89	0.67	0.712	0.7015
Terrestrial Eutrophication	West	Mediterranean California	Coastal sage scrub	Shrubland	NA	NA	Mycorrizal diversity	7.8 to 9.2	7.8	9.2	1	0.67	Decreased native mycorrizal diversity	0.67		Increased exotic plant presence without disturbance	1		Increased fuel load	1		Increased fire frequency										Increased fire frequency		Researchers	Learning	Reduced access to wilderness			3	0.89	0.67	0.712	0.7015
Terrestrial Eutrophication	West	Mediterranean California	Coastal sage scrub	Shrubland	NA	NA	Mycorrizal diversity	7.8 to 9.2	7.8	9.2	1	0.67	Decreased native mycorrizal diversity	0.67		Increased exotic plant presence without disturbance	1		Increased fuel load	1		Increased fire frequency										Increased fire frequency		People who care (Existence)	Non-use	Reduced access to wilderness			3	0.89	0.67	0.712	0.7015
Terrestrial Eutrophication	West	Mediterranean California	Coastal sage scrub	Shrubland	NA	NA	Mycorrizal diversity	7.8 to 9.2	7.8	9.2	1	0.67	Decreased native mycorrizal diversity	0.67		Increased exotic plant presence without disturbance	1		Increased fuel load	1		Increased fire frequency										Increased fire frequency		People who care (Option/Bequest)	Non-use	Reduced access to wilderness			3	0.89	0.67	0.712	0.7015
Terrestrial Eutrophication	West	Mediterranean California	Coastal sage scrub	Shrubland	NA	NA	Mycorrizal diversity	7.8 to 9.2	7.8	9.2	1	0.67	Decreased native mycorrizal diversity	0.67		Increased exotic plant presence without disturbance	1		Increased fuel load	1		Increased fire frequency										Increased fire frequency		Experiencers and Viewers	Recreational	Reduced access to wilderness			3	0.89	0.67	0.712	0.7015
Terrestrial Eutrophication	West	Mediterranean California	Coastal sage scrub	Shrubland	NA	NA	Invasive Grass Cover	7.8 to 10	7.8	10	1	0.67	Increased grass to forb ratio and/or increase in total biomass	1		Decreased native plant diversity/species composition (e.g.; T&E Species)																Decreased native plant diversity/species composition (e.g.; T&E Species)	Annual forbs	Artists	Inspirational	Presence of T&E plant species			1	1	0.67	0.857143	0.763571
Terrestrial Eutrophication	West	Mediterranean California	Coastal sage scrub	Shrubland	NA	NA	Invasive Grass Cover	7.8 to 10	7.8	10	1	0.67	Increased grass to forb ratio and/or increase in total biomass	1		Decreased native plant diversity/species composition (e.g.; T&E Species)																Decreased native plant diversity/species composition (e.g.; T&E Species)	Annual forbs	Educators and Students	Learning	Presence of T&E plant species			1	1	0.67	0.857143	0.763571
Terrestrial Eutrophication	West	Mediterranean California	Coastal sage scrub	Shrubland	NA	NA	Invasive Grass Cover	7.8 to 10	7.8	10	1	0.67	Increased grass to forb ratio and/or increase in total biomass	1		Decreased native plant diversity/species composition (e.g.; T&E Species)																Decreased native plant diversity/species composition (e.g.; T&E Species)	Annual forbs	Experiencers and Viewers	Recreational	Presence of T&E plant species			1	1	0.67	0.857143	0.763571
Terrestrial Eutrophication	West	Mediterranean California	Coastal sage scrub	Shrubland	NA	NA	Invasive Grass Cover	7.8 to 10	7.8	10	1	0.67	Increased grass to forb ratio and/or increase in total biomass	1		Decreased native plant diversity/species composition (e.g.; T&E Species)																Decreased native plant diversity/species composition (e.g.; T&E Species)	Annual forbs	People who care (Existence)	Non-use	Presence of T&E plant species			1	1	0.67	0.857143	0.763571
Terrestrial Eutrophication	West	Mediterranean California	Coastal sage scrub	Shrubland	NA	NA	Invasive Grass Cover	7.8 to 10	7.8	10	1	0.67	Increased grass to forb ratio and/or increase in total biomass	1		Decreased native plant diversity/species composition (e.g.; T&E Species)																Decreased native plant diversity/species composition (e.g.; T&E Species)	Annual forbs	People who care (Option/Bequest)	Non-use	Presence of T&E plant species			1	1	0.67	0.857143	0.763571
Terrestrial Eutrophication	West	Mediterranean California	Coastal sage scrub	Shrubland	NA	NA	Invasive Grass Cover	7.8 to 10	7.8	10	1	0.67	Increased grass to forb ratio and/or increase in total biomass	1		Decreased native plant diversity/species composition (e.g.; T&E Species)																Decreased native plant diversity/species composition (e.g.; T&E Species)	Annual forbs	Researchers	Learning	Presence of T&E plant species			1	1	0.67	0.857143	0.763571
Terrestrial Eutrophication	West	Mediterranean California	Coastal sage scrub	Shrubland	NA	NA	Invasive Grass Cover	7.8 to 10	7.8	10	1	0.67	Increased grass to forb ratio and/or increase in total biomass	1		Decreased native plant diversity/species composition (e.g.; T&E Species)																Decreased native plant diversity/species composition (e.g.; T&E Species)	Annual forbs	Spiritual and Ceremonial Participants and Participants of Celebration	Inspirational	Presence of T&E plant species			1	1	0.67	0.857143	0.763571
Terrestrial Eutrophication	West	Mediterranean California	Coastal sage scrub	Shrubland	NA	NA	Invasive Grass Cover	7.8 to 10	7.8	10	1	0.67	Increased grass to forb ratio and/or increase in total biomass	1		Decreased native plant diversity/species composition (e.g.; T&E Species)																Decreased native plant diversity/species composition (e.g.; T&E Species)		Resource dependent businesses	Commercial / Industrial				1	1	0.67	0.857143	0.763571
Terrestrial Eutrophication	West	Mediterranean California	Coastal sage scrub	Shrubland	NA	NA	Invasive Grass Cover	7.8 to 10	7.8	10	1	0.67	Increased grass to forb ratio and/or increase in total biomass	1		Increased fuel load	1		Increased fire frequency	1		Decreased shrub cover	1		Decreased abundance and/or diversity of birds and mammals							Decreased abundance and/or diversity of birds and mammals	Shrubland	Hunters	Recreational	Abundance of game animals			4	1	0.67	0.75	0.734
Terrestrial Eutrophication	West	Mediterranean California	Coastal sage scrub	Shrubland	NA	NA	Invasive Grass Cover	7.8 to 10	7.8	10	1	0.67	Increased grass to forb ratio and/or increase in total biomass	1		Increased fuel load	1		Increased fire frequency	1		Decreased shrub cover	1		Decreased abundance and/or diversity of birds and mammals							Decreased abundance and/or diversity of birds and mammals		Artists	Inspirational	Abundance of target birds and mammals			4	1	0.67	0.75	0.734
Terrestrial Eutrophication	West	Mediterranean California	Coastal sage scrub	Shrubland	NA	NA	Invasive Grass Cover	7.8 to 10	7.8	10	1	0.67	Increased grass to forb ratio and/or increase in total biomass	1		Increased fuel load	1		Increased fire frequency	1		Decreased shrub cover	1		Decreased abundance and/or diversity of birds and mammals							Decreased abundance and/or diversity of birds and mammals		Spiritual and Ceremonial Participants and Participants of Celebration	Inspirational	Abundance of target birds and mammals			4	1	0.67	0.75	0.734
Terrestrial Eutrophication	West	Mediterranean California	Coastal sage scrub	Shrubland	NA	NA	Invasive Grass Cover	7.8 to 10	7.8	10	1	0.67	Increased grass to forb ratio and/or increase in total biomass	1		Increased fuel load	1		Increased fire frequency	1		Decreased shrub cover	1		Decreased abundance and/or diversity of birds and mammals							Decreased abundance and/or diversity of birds and mammals		Educators and Students	Learning	Abundance of target birds and mammals			4	1	0.67	0.75	0.734
Terrestrial Eutrophication	West	Mediterranean California	Coastal sage scrub	Shrubland	NA	NA	Invasive Grass Cover	7.8 to 10	7.8	10	1	0.67	Increased grass to forb ratio and/or increase in total biomass	1		Increased fuel load	1		Increased fire frequency	1		Decreased shrub cover	1		Decreased abundance and/or diversity of birds and mammals							Decreased abundance and/or diversity of birds and mammals		Researchers	Learning	Abundance of target birds and mammals			4	1	0.67	0.75	0.734
Terrestrial Eutrophication	West	Mediterranean California	Coastal sage scrub	Shrubland	NA	NA	Invasive Grass Cover	7.8 to 10	7.8	10	1	0.67	Increased grass to forb ratio and/or increase in total biomass	1		Increased fuel load	1		Increased fire frequency	1		Decreased shrub cover	1		Decreased abundance and/or diversity of birds and mammals							Decreased abundance and/or diversity of birds and mammals		People who care (Existence)	Non-use	Abundance of target birds and mammals			4	1	0.67	0.75	0.734
Terrestrial Eutrophication	West	Mediterranean California	Coastal sage scrub	Shrubland	NA	NA	Invasive Grass Cover	7.8 to 10	7.8	10	1	0.67	Increased grass to forb ratio and/or increase in total biomass	1		Increased fuel load	1		Increased fire frequency	1		Decreased shrub cover	1		Decreased abundance and/or diversity of birds and mammals							Decreased abundance and/or diversity of birds and mammals		People who care (Option/Bequest)	Non-use	Abundance of target birds and mammals			4	1	0.67	0.75	0.734
Terrestrial Eutrophication	West	Mediterranean California	Coastal sage scrub	Shrubland	NA	NA	Invasive Grass Cover	7.8 to 10	7.8	10	1	0.67	Increased grass to forb ratio and/or increase in total biomass	1		Increased fuel load	1		Increased fire frequency	1		Decreased shrub cover	1		Decreased abundance and/or diversity of birds and mammals							Decreased abundance and/or diversity of birds and mammals		Experiencers and Viewers	Recreational	Abundance of target birds and mammals			4	1	0.67	0.75	0.734
Terrestrial Eutrophication	West	Mediterranean California	Coastal sage scrub	Shrubland	NA	NA	Invasive Grass Cover	7.8 to 10	7.8	10	1	0.67	Increased grass to forb ratio and/or increase in total biomass	1		Increased fuel load	1		Increased fire frequency	1		Decreased shrub cover	1		Decreased abundance of California gnatcatcher							Decreased quality of California gnatcatcher habitat	California gnatcatcher	Artists	Inspirational	Presence of CAGN			4	1	0.67	0.75	0.734
Terrestrial Eutrophication	West	Mediterranean California	Coastal sage scrub	Shrubland	NA	NA	Invasive Grass Cover	7.8 to 10	7.8	10	1	0.67	Increased grass to forb ratio and/or increase in total biomass	1		Increased fuel load	1		Increased fire frequency	1		Decreased shrub cover	1		Decreased abundance of California gnatcatcher							Decreased quality of California gnatcatcher habitat	California gnatcatcher	Educators and Students	Learning	Presence of CAGN			4	1	0.67	0.75	0.734
Terrestrial Eutrophication	West	Mediterranean California	Coastal sage scrub	Shrubland	NA	NA	Invasive Grass Cover	7.8 to 10	7.8	10	1	0.67	Increased grass to forb ratio and/or increase in total biomass	1		Increased fuel load	1		Increased fire frequency	1		Decreased shrub cover	1		Decreased abundance of California gnatcatcher							Decreased quality of California gnatcatcher habitat	California gnatcatcher	Experiencers and Viewers	Recreational	Presence of CAGN			4	1	0.67	0.75	0.734
Terrestrial Eutrophication	West	Mediterranean California	Coastal sage scrub	Shrubland	NA	NA	Invasive Grass Cover	7.8 to 10	7.8	10	1	0.67	Increased grass to forb ratio and/or increase in total biomass	1		Increased fuel load	1		Increased fire frequency	1		Decreased shrub cover	1		Decreased abundance of California gnatcatcher							Decreased quality of California gnatcatcher habitat	California gnatcatcher	People who care (Existence)	Non-use	Presence of CAGN			4	1	0.67	0.75	0.734
Terrestrial Eutrophication	West	Mediterranean California	Coastal sage scrub	Shrubland	NA	NA	Invasive Grass Cover	7.8 to 10	7.8	10	1	0.67	Increased grass to forb ratio and/or increase in total biomass	1		Increased fuel load	1		Increased fire frequency	1		Decreased shrub cover	1		Decreased abundance of California gnatcatcher							Decreased quality of California gnatcatcher habitat	California gnatcatcher	People who care (Option/Bequest)	Non-use	Presence of CAGN			4	1	0.67	0.75	0.734
Terrestrial Eutrophication	West	Mediterranean California	Coastal sage scrub	Shrubland	NA	NA	Invasive Grass Cover	7.8 to 10	7.8	10	1	0.67	Increased grass to forb ratio and/or increase in total biomass	1		Increased fuel load	1		Increased fire frequency	1		Decreased shrub cover	1		Decreased abundance of California gnatcatcher							Decreased quality of California gnatcatcher habitat	California gnatcatcher	Researchers	Learning	Presence of CAGN			4	1	0.67	0.75	0.734
Terrestrial Eutrophication	West	Mediterranean California	Coastal sage scrub	Shrubland	NA	NA	Invasive Grass Cover	7.8 to 10	7.8	10	1	0.67	Increased grass to forb ratio and/or increase in total biomass	1		Increased fuel load	1		Increased fire frequency	1		Decreased shrub cover	1		Decreased abundance of California gnatcatcher							Decreased quality of California gnatcatcher habitat	California gnatcatcher	Spiritual and Ceremonial Participants and Participants of Celebration	Inspirational	Presence of CAGN			4	1	0.67	0.75	0.734
Terrestrial Eutrophication	West	Mediterranean California	Coastal sage scrub	Shrubland	NA	NA	Invasive Grass Cover	7.8 to 10	7.8	10	1	0.67	Increased grass to forb ratio and/or increase in total biomass	1		Increased fuel load	1		Increased fire frequency	1		Decreased shrub cover										Decreased shrub cover	Shrubland	Artists	Inspirational	Deviation from historical vegetation type			3	1	0.67	0.8	0.7675
Terrestrial Eutrophication	West	Mediterranean California	Coastal sage scrub	Shrubland	NA	NA	Invasive Grass Cover	7.8 to 10	7.8	10	1	0.67	Increased grass to forb ratio and/or increase in total biomass	1		Increased fuel load	1		Increased fire frequency	1		Decreased shrub cover										Decreased shrub cover	Shrubland	Spiritual and Ceremonial Participants and Participants of Celebration	Inspirational	Deviation from historical vegetation type			3	1	0.67	0.8	0.7675
Terrestrial Eutrophication	West	Mediterranean California	Coastal sage scrub	Shrubland	NA	NA	Invasive Grass Cover	7.8 to 10	7.8	10	1	0.67	Increased grass to forb ratio and/or increase in total biomass	1		Increased fuel load	1		Increased fire frequency	1		Decreased shrub cover										Decreased shrub cover	Shrubland	Educators and Students	Learning	Deviation from historical vegetation type			3	1	0.67	0.8	0.7675
Terrestrial Eutrophication	West	Mediterranean California	Coastal sage scrub	Shrubland	NA	NA	Invasive Grass Cover	7.8 to 10	7.8	10	1	0.67	Increased grass to forb ratio and/or increase in total biomass	1		Increased fuel load	1		Increased fire frequency	1		Decreased shrub cover										Decreased shrub cover	Shrubland	Researchers	Learning	Deviation from historical vegetation type			3	1	0.67	0.8	0.7675
Terrestrial Eutrophication	West	Mediterranean California	Coastal sage scrub	Shrubland	NA	NA	Invasive Grass Cover	7.8 to 10	7.8	10	1	0.67	Increased grass to forb ratio and/or increase in total biomass	1		Increased fuel load	1		Increased fire frequency	1		Decreased shrub cover										Decreased shrub cover	Shrubland	People who care (Existence)	Non-use	Deviation from historical vegetation type			3	1	0.67	0.8	0.7675
Terrestrial Eutrophication	West	Mediterranean California	Coastal sage scrub	Shrubland	NA	NA	Invasive Grass Cover	7.8 to 10	7.8	10	1	0.67	Increased grass to forb ratio and/or increase in total biomass	1		Increased fuel load	1		Increased fire frequency	1		Decreased shrub cover										Decreased shrub cover	Shrubland	People who care (Option/Bequest)	Non-use	Deviation from historical vegetation type			3	1	0.67	0.8	0.7675
Terrestrial Eutrophication	West	Mediterranean California	Coastal sage scrub	Shrubland	NA	NA	Invasive Grass Cover	7.8 to 10	7.8	10	1	0.67	Increased grass to forb ratio and/or increase in total biomass	1		Increased fuel load	1		Increased fire frequency	1		Decreased shrub cover										Decreased shrub cover	Shrubland	Experiencers and Viewers	Recreational	Deviation from historical vegetation type			3	1	0.67	0.8	0.7675
Terrestrial Eutrophication	West	Mediterranean California	Coastal sage scrub	Shrubland	NA	NA	Invasive Grass Cover	7.8 to 10	7.8	10	1	0.67	Increased grass to forb ratio and/or increase in total biomass	1		Increased fuel load	1		Increased fire frequency													Increased fire frequency	Shrubland	Residential Property Owners	Government, Municipal, and Residential	Increased fire risk			2	1	0.67	0.833333	0.778889
Terrestrial Eutrophication	West	Mediterranean California	Coastal sage scrub	Shrubland	NA	NA	Invasive Grass Cover	7.8 to 10	7.8	10	1	0.67	Increased grass to forb ratio and/or increase in total biomass	1		Increased fuel load	1		Increased fire frequency													Increased fire frequency		Artists	Inspirational	Reduced access to wilderness			2	1	0.67	0.833333	0.778889
Terrestrial Eutrophication	West	Mediterranean California	Coastal sage scrub	Shrubland	NA	NA	Invasive Grass Cover	7.8 to 10	7.8	10	1	0.67	Increased grass to forb ratio and/or increase in total biomass	1		Increased fuel load	1		Increased fire frequency													Increased fire frequency		Spiritual and Ceremonial Participants and Participants of Celebration	Inspirational	Reduced access to wilderness			2	1	0.67	0.833333	0.778889
Terrestrial Eutrophication	West	Mediterranean California	Coastal sage scrub	Shrubland	NA	NA	Invasive Grass Cover	7.8 to 10	7.8	10	1	0.67	Increased grass to forb ratio and/or increase in total biomass	1		Increased fuel load	1		Increased fire frequency													Increased fire frequency		Educators and Students	Learning	Reduced access to wilderness			2	1	0.67	0.833333	0.778889
Terrestrial Eutrophication	West	Mediterranean California	Coastal sage scrub	Shrubland	NA	NA	Invasive Grass Cover	7.8 to 10	7.8	10	1	0.67	Increased grass to forb ratio and/or increase in total biomass	1		Increased fuel load	1		Increased fire frequency													Increased fire frequency		Researchers	Learning	Reduced access to wilderness			2	1	0.67	0.833333	0.778889
Terrestrial Eutrophication	West	Mediterranean California	Coastal sage scrub	Shrubland	NA	NA	Invasive Grass Cover	7.8 to 10	7.8	10	1	0.67	Increased grass to forb ratio and/or increase in total biomass	1		Increased fuel load	1		Increased fire frequency													Increased fire frequency		People who care (Existence)	Non-use	Reduced access to wilderness			2	1	0.67	0.833333	0.778889
Terrestrial Eutrophication	West	Mediterranean California	Coastal sage scrub	Shrubland	NA	NA	Invasive Grass Cover	7.8 to 10	7.8	10	1	0.67	Increased grass to forb ratio and/or increase in total biomass	1		Increased fuel load	1		Increased fire frequency													Increased fire frequency		People who care (Option/Bequest)	Non-use	Reduced access to wilderness			2	1	0.67	0.833333	0.778889
Terrestrial Eutrophication	West	Mediterranean California	Coastal sage scrub	Shrubland	NA	NA	Invasive Grass Cover	7.8 to 10	7.8	10	1	0.67	Increased grass to forb ratio and/or increase in total biomass	1		Increased fuel load	1		Increased fire frequency													Increased fire frequency		Experiencers and Viewers	Recreational	Reduced access to wilderness			2	1	0.67	0.833333	0.778889
Terrestrial Eutrophication	West	Mediterranean California	Grassland	Grassland	NA	NA	Soil Microbial Community	7.8 to 9.2	7.8	9.2	1	0.67	Decreased abundance of arbuscular mycorrhizal fungi	1		Decreased nutrient uptake	1		Decreased native plant diversity/species composition (e.g.; T&E Species)													Decreased native plant diversity/species composition (e.g.; T&E Species)	Annual forbs	Artists	Inspirational	Change in vegetation composition / diversity / growth relative to reference			2	1	0.67	0.833333	0.778889
Terrestrial Eutrophication	West	Mediterranean California	Grassland	Grassland	NA	NA	Soil Microbial Community	7.8 to 9.2	7.8	9.2	1	0.67	Decreased abundance of arbuscular mycorrhizal fungi	1		Decreased nutrient uptake	1		Decreased native plant diversity/species composition (e.g.; T&E Species)													Decreased native plant diversity/species composition (e.g.; T&E Species)	Annual forbs	Educators and Students	Learning	Change in vegetation composition / diversity / growth relative to reference			2	1	0.67	0.833333	0.778889
Terrestrial Eutrophication	West	Mediterranean California	Grassland	Grassland	NA	NA	Soil Microbial Community	7.8 to 9.2	7.8	9.2	1	0.67	Decreased abundance of arbuscular mycorrhizal fungi	1		Decreased nutrient uptake	1		Decreased native plant diversity/species composition (e.g.; T&E Species)													Decreased native plant diversity/species composition (e.g.; T&E Species)	Annual forbs	Experiencers and Viewers	Recreational	Change in vegetation composition / diversity / growth relative to reference			2	1	0.67	0.833333	0.778889
Terrestrial Eutrophication	West	Mediterranean California	Grassland	Grassland	NA	NA	Soil Microbial Community	7.8 to 9.2	7.8	9.2	1	0.67	Decreased abundance of arbuscular mycorrhizal fungi	1		Decreased nutrient uptake	1		Decreased native plant diversity/species composition (e.g.; T&E Species)													Decreased native plant diversity/species composition (e.g.; T&E Species)	Annual forbs	People who care (Existence)	Non-use	Change in vegetation composition / diversity / growth relative to reference			2	1	0.67	0.833333	0.778889
Terrestrial Eutrophication	West	Mediterranean California	Grassland	Grassland	NA	NA	Soil Microbial Community	7.8 to 9.2	7.8	9.2	1	0.67	Decreased abundance of arbuscular mycorrhizal fungi	1		Decreased nutrient uptake	1		Decreased native plant diversity/species composition (e.g.; T&E Species)													Decreased native plant diversity/species composition (e.g.; T&E Species)	Annual forbs	People who care (Option/Bequest)	Non-use	Change in vegetation composition / diversity / growth relative to reference			2	1	0.67	0.833333	0.778889
Terrestrial Eutrophication	West	Mediterranean California	Grassland	Grassland	NA	NA	Soil Microbial Community	7.8 to 9.2	7.8	9.2	1	0.67	Decreased abundance of arbuscular mycorrhizal fungi	1		Decreased nutrient uptake	1		Decreased native plant diversity/species composition (e.g.; T&E Species)													Decreased native plant diversity/species composition (e.g.; T&E Species)	Annual forbs	Researchers	Learning	Change in vegetation composition / diversity / growth relative to reference			2	1	0.67	0.833333	0.778889
Terrestrial Eutrophication	West	Mediterranean California	Grassland	Grassland	NA	NA	Soil Microbial Community	7.8 to 9.2	7.8	9.2	1	0.67	Decreased abundance of arbuscular mycorrhizal fungi	1		Decreased nutrient uptake	1		Decreased native plant diversity/species composition (e.g.; T&E Species)													Decreased native plant diversity/species composition (e.g.; T&E Species)	Annual forbs	Spiritual and Ceremonial Participants and Participants of Celebration	Inspirational	Change in vegetation composition / diversity / growth relative to reference			2	1	0.67	0.833333	0.778889
Terrestrial Eutrophication	West	Mediterranean California	Grassland	Grassland	NA	NA	Soil Microbial Community	7.8 to 9.2	7.8	9.2	1	0.67	Decreased abundance of arbuscular mycorrhizal fungi	1		Decreased nutrient uptake	1		Decreased native plant diversity/species composition (e.g.; T&E Species)													Decreased native plant diversity/species composition (e.g.; T&E Species)		Resource dependent businesses	Commercial / Industrial				2	1	0.67	0.833333	0.778889
Terrestrial Eutrophication	West	Mediterranean California	Grassland	Grassland	NA	NA	Invasive Grass Cover	7.8 to 10	7.8	10	1	1	Increased grass to forb ratio and/or increase in total biomass	1		Decreased native plant diversity/species composition (e.g.; T&E Species)																Decreased native plant diversity/species composition (e.g.; T&E Species)	Annual forbs	Artists	Inspirational	Presence of Native and T&E plant species			1	1	1	0.857143	0.928571
Terrestrial Eutrophication	West	Mediterranean California	Grassland	Grassland	NA	NA	Invasive Grass Cover	7.8 to 10	7.8	10	1	1	Increased grass to forb ratio and/or increase in total biomass	1		Decreased native plant diversity/species composition (e.g.; T&E Species)																Decreased native plant diversity/species composition (e.g.; T&E Species)	Annual forbs	Educators and Students	Learning	Presence of Native and T&E plant species			1	1	1	0.857143	0.928571
Terrestrial Eutrophication	West	Mediterranean California	Grassland	Grassland	NA	NA	Invasive Grass Cover	7.8 to 10	7.8	10	1	1	Increased grass to forb ratio and/or increase in total biomass	1		Decreased native plant diversity/species composition (e.g.; T&E Species)																Decreased native plant diversity/species composition (e.g.; T&E Species)	Annual forbs	Experiencers and Viewers	Recreational	Presence of Native and T&E plant species			1	1	1	0.857143	0.928571
Terrestrial Eutrophication	West	Mediterranean California	Grassland	Grassland	NA	NA	Invasive Grass Cover	7.8 to 10	7.8	10	1	1	Increased grass to forb ratio and/or increase in total biomass	1		Decreased native plant diversity/species composition (e.g.; T&E Species)																Decreased native plant diversity/species composition (e.g.; T&E Species)	Annual forbs	People who care (Existence)	Non-use	Presence of Native and T&E plant species			1	1	1	0.857143	0.928571
Terrestrial Eutrophication	West	Mediterranean California	Grassland	Grassland	NA	NA	Invasive Grass Cover	7.8 to 10	7.8	10	1	1	Increased grass to forb ratio and/or increase in total biomass	1		Decreased native plant diversity/species composition (e.g.; T&E Species)																Decreased native plant diversity/species composition (e.g.; T&E Species)	Annual forbs	People who care (Option/Bequest)	Non-use	Presence of Native and T&E plant species			1	1	1	0.857143	0.928571
Terrestrial Eutrophication	West	Mediterranean California	Grassland	Grassland	NA	NA	Invasive Grass Cover	7.8 to 10	7.8	10	1	1	Increased grass to forb ratio and/or increase in total biomass	1		Decreased native plant diversity/species composition (e.g.; T&E Species)																Decreased native plant diversity/species composition (e.g.; T&E Species)	Annual forbs	Researchers	Learning	Presence of Native and T&E plant species			1	1	1	0.857143	0.928571
Terrestrial Eutrophication	West	Mediterranean California	Grassland	Grassland	NA	NA	Invasive Grass Cover	7.8 to 10	7.8	10	1	1	Increased grass to forb ratio and/or increase in total biomass	1		Decreased native plant diversity/species composition (e.g.; T&E Species)																Decreased native plant diversity/species composition (e.g.; T&E Species)	Annual forbs	Spiritual and Ceremonial Participants and Participants of Celebration	Inspirational	Presence of Native and T&E plant species			1	1	1	0.857143	0.928571
Terrestrial Eutrophication	West	Mediterranean California	Grassland	Grassland	NA	NA	Invasive Grass Cover	7.8 to 10	7.8	10	1	1	Increased grass to forb ratio and/or increase in total biomass	1		Decreased native plant diversity/species composition (e.g.; T&E Species)																Decreased native plant diversity/species composition (e.g.; T&E Species)		Resource dependent businesses	Commercial / Industrial	Presence of Native and T&E plant species			1	1	1	0.857143	0.928571
Terrestrial Eutrophication	West	Mediterranean California	Grassland	Grassland	NA	NA	Invasive Grass Cover	7.8 to 10	7.8	10	1	1	Increased grass to forb ratio and/or increase in total biomass	1		Increased fuel load	1		Increased fire frequency	1		Decreased native plant diversity/species composition (e.g.; T&E Species)										Decreased native plant diversity/species composition (e.g.; T&E Species)	Annual forbs	Spiritual and Ceremonial Participants and Participants of Celebration	Inspirational	Presence of Native and T&E plant species			3	1	1	0.8	0.85
Terrestrial Eutrophication	West	Mediterranean California	Grassland	Grassland	NA	NA	Invasive Grass Cover	7.8 to 10	7.8	10	1	1	Increased grass to forb ratio and/or increase in total biomass	1		Increased fuel load	1		Increased fire frequency	1		Decreased native plant diversity/species composition (e.g.; T&E Species)										Decreased native plant diversity/species composition (e.g.; T&E Species)	Annual forbs	Researchers	Learning	Presence of Native and T&E plant species			3	1	1	0.8	0.85
Terrestrial Eutrophication	West	Mediterranean California	Grassland	Grassland	NA	NA	Invasive Grass Cover	7.8 to 10	7.8	10	1	1	Increased grass to forb ratio and/or increase in total biomass	1		Increased fuel load	1		Increased fire frequency	1		Decreased native plant diversity/species composition (e.g.; T&E Species)										Decreased native plant diversity/species composition (e.g.; T&E Species)	Annual forbs	People who care (Existence)	Non-use	Presence of Native and T&E plant species			3	1	1	0.8	0.85
Terrestrial Eutrophication	West	Mediterranean California	Grassland	Grassland	NA	NA	Invasive Grass Cover	7.8 to 10	7.8	10	1	1	Increased grass to forb ratio and/or increase in total biomass	1		Increased fuel load	1		Increased fire frequency	1		Decreased native plant diversity/species composition (e.g.; T&E Species)										Decreased native plant diversity/species composition (e.g.; T&E Species)	Annual forbs	People who care (Option/Bequest)	Non-use	Presence of Native and T&E plant species			3	1	1	0.8	0.85
Terrestrial Eutrophication	West	Mediterranean California	Grassland	Grassland	NA	NA	Invasive Grass Cover	7.8 to 10	7.8	10	1	1	Increased grass to forb ratio and/or increase in total biomass	1		Increased fuel load	1		Increased fire frequency	1		Decreased native plant diversity/species composition (e.g.; T&E Species)										Decreased native plant diversity/species composition (e.g.; T&E Species)	Annual forbs	Experiencers and Viewers	Recreational	Presence of Native and T&E plant species			3	1	1	0.8	0.85
Terrestrial Eutrophication	West	Mediterranean California	Grassland	Grassland	NA	NA	Invasive Grass Cover	7.8 to 10	7.8	10	1	1	Increased grass to forb ratio and/or increase in total biomass	1		Increased fuel load	1		Increased fire frequency	1		Decreased native plant diversity/species composition (e.g.; T&E Species)										Decreased native plant diversity/species composition (e.g.; T&E Species)		Resource dependent businesses	Commercial / Industrial	Presence of Native and T&E plant species			3	1	1	0.8	0.85
Terrestrial Eutrophication	West	Mediterranean California	Grassland	Grassland	NA	NA	Invasive Grass Cover	7.8 to 10	7.8	10	1	1	Increased grass to forb ratio and/or increase in total biomass	1		Increased fuel load	1		Increased fire frequency													Increased fire frequency	Shrubland	Residential Property Owners	Government, Municipal, and Residential	Increased fire risk			2	1	1	0.833333	0.888889
Terrestrial Eutrophication	West	Mediterranean California	Grassland	Grassland	NA	NA	Invasive Grass Cover	7.8 to 10	7.8	10	1	1	Increased grass to forb ratio and/or increase in total biomass	1		Increased fuel load	1		Increased fire frequency													Increased fire frequency		Artists	Inspirational	Reduced access to wilderness			2	1	1	0.833333	0.888889
Terrestrial Eutrophication	West	Mediterranean California	Grassland	Grassland	NA	NA	Invasive Grass Cover	7.8 to 10	7.8	10	1	1	Increased grass to forb ratio and/or increase in total biomass	1		Increased fuel load	1		Increased fire frequency													Increased fire frequency		Educators and Students	Learning	Reduced access to wilderness			2	1	1	0.833333	0.888889
Terrestrial Eutrophication	West	Mediterranean California	Grassland	Grassland	NA	NA	Invasive Grass Cover	7.8 to 10	7.8	10	1	1	Increased grass to forb ratio and/or increase in total biomass	1		Increased fuel load	1		Increased fire frequency													Increased fire frequency		Experiencers and Viewers	Recreational	Reduced access to wilderness			2	1	1	0.833333	0.888889
Terrestrial Eutrophication	West	Mediterranean California	Grassland	Grassland	NA	NA	Invasive Grass Cover	7.8 to 10	7.8	10	1	1	Increased grass to forb ratio and/or increase in total biomass	1		Increased fuel load	1		Increased fire frequency													Increased fire frequency		People who care (Existence)	Non-use	Reduced access to wilderness			2	1	1	0.833333	0.888889
Terrestrial Eutrophication	West	Mediterranean California	Grassland	Grassland	NA	NA	Invasive Grass Cover	7.8 to 10	7.8	10	1	1	Increased grass to forb ratio and/or increase in total biomass	1		Increased fuel load	1		Increased fire frequency													Increased fire frequency		People who care (Option/Bequest)	Non-use	Reduced access to wilderness			2	1	1	0.833333	0.888889
Terrestrial Eutrophication	West	Mediterranean California	Grassland	Grassland	NA	NA	Invasive Grass Cover	7.8 to 10	7.8	10	1	1	Increased grass to forb ratio and/or increase in total biomass	1		Increased fuel load	1		Increased fire frequency													Increased fire frequency		Researchers	Learning	Reduced access to wilderness			2	1	1	0.833333	0.888889
Terrestrial Eutrophication	West	Mediterranean California	Grassland	Grassland	NA	NA	Invasive Grass Cover	7.8 to 10	7.8	10	1	1	Increased grass to forb ratio and/or increase in total biomass	1		Increased fuel load	1		Increased fire frequency													Increased fire frequency		Spiritual and Ceremonial Participants and Participants of Celebration	Inspirational	Reduced access to wilderness			2	1	1	0.833333	0.888889
Terrestrial Eutrophication	West	Mediterranean California	Grassland	Shrubland	NA	NA	Invasive Grass Cover	7.8 to 10	7.8	10	1	1	Increased grass to forb ratio and/or increase in total biomass	1		Increased fuel load	1		Increased fire frequency	1		Decreased native plant diversity/species composition (e.g.; T&E Species)										Decreased native plant diversity/species composition (e.g.; T&E Species)	Annual forbs	Artists	Inspirational	Presence of Native and T&E plant species			3	1	1	0.8	0.85
Terrestrial Eutrophication	West	Mediterranean California	Grassland	Shrubland	NA	NA	Invasive Grass Cover	7.8 to 10	7.8	10	1	1	Increased grass to forb ratio and/or increase in total biomass	1		Increased fuel load	1		Increased fire frequency	1		Decreased native plant diversity/species composition (e.g.; T&E Species)										Decreased native plant diversity/species composition (e.g.; T&E Species)	Annual forbs	Educators and Students	Learning	Presence of Native and T&E plant species			3	1	1	0.8	0.85
Terrestrial Eutrophication	West	Mediterranean California	Mixed-conifer forest	Forest	NA	NA	Soil N Saturation	17	17	17	1	1	Increase in N leaching	0.67		Increased N in groundwater	1		Decreased dilutiing power as supply of drinking water													Decreased dilutiing power as supply of drinking water	Groundwater	Resource dependent businesses	Commercial / Industrial	NO3 concentration in groundwater			2	0.835	0.67	0.695833	0.797222
Terrestrial Eutrophication	West	Mediterranean California	Mixed-conifer forest	Forest	NA	NA	Soil N Saturation	17	17	17	1	1	Increase in N leaching	0.67		Increased N in groundwater	1		Decreased dilutiing power as supply of drinking water													Decreased dilutiing power as supply of drinking water	Groundwater	Water subsisters	Subsistence	NO3 concentration in groundwater			2	0.835	0.67	0.695833	0.797222
Terrestrial Eutrophication	West	Mediterranean California	Mixed-conifer forest	Forest	NA	NA	Bark beetle abundance	39	39	39	3	0.33	Increased bark beetle abundance	1		Increased tree mortality	1		Change in forest composition													Change in forest composition	Forest	Artists	Inspirational	Deviation from historical vegetation type			2	1	0.33	0.833333	0.665556
Terrestrial Eutrophication	West	Mediterranean California	Mixed-conifer forest	Forest	NA	NA	Bark beetle abundance	39	39	39	3	0.33	Increased bark beetle abundance	1		Increased tree mortality	1		Change in forest composition													Change in forest composition	Forest	Spiritual and Ceremonial Participants and Participants of Celebration	Inspirational	Deviation from historical vegetation type			2	1	0.33	0.833333	0.665556
Terrestrial Eutrophication	West	Mediterranean California	Mixed-conifer forest	Forest	NA	NA	Bark beetle abundance	39	39	39	3	0.33	Increased bark beetle abundance	1		Increased tree mortality	1		Change in forest composition													Change in forest composition	Forest	Educators and Students	Learning	Deviation from historical vegetation type			2	1	0.33	0.833333	0.665556
Terrestrial Eutrophication	West	Mediterranean California	Mixed-conifer forest	Forest	NA	NA	Bark beetle abundance	39	39	39	3	0.33	Increased bark beetle abundance	1		Increased tree mortality	1		Change in forest composition													Change in forest composition	Forest	Researchers	Learning	Deviation from historical vegetation type			2	1	0.33	0.833333	0.665556
Terrestrial Eutrophication	West	Mediterranean California	Mixed-conifer forest	Forest	NA	NA	Bark beetle abundance	39	39	39	3	0.33	Increased bark beetle abundance	1		Increased tree mortality	1		Change in forest composition													Change in forest composition	Forest	People who care (Existence)	Non-use	Deviation from reference community			2	1	0.33	0.833333	0.665556
Terrestrial Eutrophication	West	Mediterranean California	Mixed-conifer forest	Forest	NA	NA	Bark beetle abundance	39	39	39	3	0.33	Increased bark beetle abundance	1		Increased tree mortality	1		Change in forest composition													Change in forest composition	Forest	People who care (Option/Bequest)	Non-use	Deviation from reference community			2	1	0.33	0.833333	0.665556
Terrestrial Eutrophication	West	Mediterranean California	Mixed-conifer forest	Forest	NA	NA	Bark beetle abundance	39	39	39	3	0.33	Increased bark beetle abundance	1		Increased tree mortality	1		Change in forest composition													Change in forest composition	Forest	Experiencers and Viewers	Recreational	Deviation from reference community			2	1	0.33	0.833333	0.665556
Terrestrial Eutrophication	West	Mediterranean California	Mixed-conifer forest	Forest	NA	NA	Bark beetle abundance	39	39	39	3	0.33	Increased bark beetle abundance	1		Increased tree mortality	1		Decreased abundance and/or diversity of birds and mammals													Decreased abundance and/or diversity of birds and mammals		Artists	Inspirational	Deviation from reference community			2	1	0.33	0.833333	0.665556
Terrestrial Eutrophication	West	Mediterranean California	Mixed-conifer forest	Forest	NA	NA	Bark beetle abundance	39	39	39	3	0.33	Increased bark beetle abundance	1		Increased tree mortality	1		Decreased abundance and/or diversity of birds and mammals													Decreased abundance and/or diversity of birds and mammals		Spiritual and Ceremonial Participants and Participants of Celebration	Inspirational	Deviation from reference community			2	1	0.33	0.833333	0.665556
Terrestrial Eutrophication	West	Mediterranean California	Mixed-conifer forest	Forest	NA	NA	Bark beetle abundance	39	39	39	3	0.33	Increased bark beetle abundance	1		Increased tree mortality	1		Decreased abundance and/or diversity of birds and mammals													Decreased abundance and/or diversity of birds and mammals		Educators and Students	Learning	Deviation from reference community			2	1	0.33	0.833333	0.665556
Terrestrial Eutrophication	West	Mediterranean California	Mixed-conifer forest	Forest	NA	NA	Bark beetle abundance	39	39	39	3	0.33	Increased bark beetle abundance	1		Increased tree mortality	1		Decreased abundance and/or diversity of birds and mammals													Decreased abundance and/or diversity of birds and mammals		Researchers	Learning	Deviation from reference community			2	1	0.33	0.833333	0.665556
Terrestrial Eutrophication	West	Mediterranean California	Mixed-conifer forest	Forest	NA	NA	Bark beetle abundance	39	39	39	3	0.33	Increased bark beetle abundance	1		Increased tree mortality	1		Decreased abundance and/or diversity of birds and mammals													Decreased abundance and/or diversity of birds and mammals		People who care (Existence)	Non-use	Deviation from reference community			2	1	0.33	0.833333	0.665556
Terrestrial Eutrophication	West	Mediterranean California	Mixed-conifer forest	Forest	NA	NA	Bark beetle abundance	39	39	39	3	0.33	Increased bark beetle abundance	1		Increased tree mortality	1		Decreased abundance and/or diversity of birds and mammals													Decreased abundance and/or diversity of birds and mammals		People who care (Option/Bequest)	Non-use	Deviation from reference community			2	1	0.33	0.833333	0.665556
Terrestrial Eutrophication	West	Mediterranean California	Mixed-conifer forest	Forest	NA	NA	Bark beetle abundance	39	39	39	3	0.33	Increased bark beetle abundance	1		Increased tree mortality	1		Decreased abundance and/or diversity of birds and mammals													Decreased abundance and/or diversity of birds and mammals		Experiencers and Viewers	Recreational	Deviation from reference community			2	1	0.33	0.833333	0.665556
Terrestrial Eutrophication	West	Mediterranean California	Mixed-conifer forest	Forest	NA	NA	Bark beetle abundance	39	39	39	3	0.33	Increased bark beetle abundance	1		Increased tree mortality	1		Decreased abundance and/or diversity of birds and mammals													Decreased abundance and/or diversity of birds and mammals		Resource dependent businesses	Commercial / Industrial	Deviation from reference community			2	1	0.33	0.833333	0.665556
Terrestrial Eutrophication	West	Mediterranean California	Mixed-conifer forest	Forest	NA	NA	Bark beetle abundance	39	39	39	3	0.33	Increased bark beetle abundance	1		Increased tree mortality	1		Decreased abundance and/or diversity of birds and mammals													Decreased abundance and/or diversity of birds and mammals		Hunters	Recreational	Presence of game animals			2	1	0.33	0.833333	0.665556
Terrestrial Eutrophication	West	Mediterranean California	Mixed-conifer forest	Forest	NA	NA	Bark beetle abundance	39	39	39	3	0.33	Increased bark beetle abundance	1		Increased tree mortality	1		Decreased forest productivity / C sequestration													Decreased forest productivity / C sequestration		Artists	Inspirational	Deviation from reference community			2	1	0.33	0.833333	0.665556
Terrestrial Eutrophication	West	Mediterranean California	Mixed-conifer forest	Forest	NA	NA	Bark beetle abundance	39	39	39	3	0.33	Increased bark beetle abundance	1		Increased tree mortality	1		Decreased forest productivity / C sequestration													Decreased forest productivity / C sequestration		Spiritual and Ceremonial Participants and Participants of Celebration	Inspirational	Deviation from reference community			2	1	0.33	0.833333	0.665556
Terrestrial Eutrophication	West	Mediterranean California	Mixed-conifer forest	Forest	NA	NA	Bark beetle abundance	39	39	39	3	0.33	Increased bark beetle abundance	1		Increased tree mortality	1		Decreased forest productivity / C sequestration													Decreased forest productivity / C sequestration		Educators and Students	Learning	Deviation from reference community			2	1	0.33	0.833333	0.665556
Terrestrial Eutrophication	West	Mediterranean California	Mixed-conifer forest	Forest	NA	NA	Bark beetle abundance	39	39	39	3	0.33	Increased bark beetle abundance	1		Increased tree mortality	1		Decreased forest productivity / C sequestration													Decreased forest productivity / C sequestration		Researchers	Learning	Deviation from reference community			2	1	0.33	0.833333	0.665556
Terrestrial Eutrophication	West	Mediterranean California	Mixed-conifer forest	Forest	NA	NA	Bark beetle abundance	39	39	39	3	0.33	Increased bark beetle abundance	1		Increased tree mortality	1		Decreased forest productivity / C sequestration													Decreased forest productivity / C sequestration		People who care (Existence)	Non-use	Deviation from reference community			2	1	0.33	0.833333	0.665556
Terrestrial Eutrophication	West	Mediterranean California	Mixed-conifer forest	Forest	NA	NA	Bark beetle abundance	39	39	39	3	0.33	Increased bark beetle abundance	1		Increased tree mortality	1		Decreased forest productivity / C sequestration													Decreased forest productivity / C sequestration		People who care (Option/Bequest)	Non-use	Deviation from reference community			2	1	0.33	0.833333	0.665556
Terrestrial Eutrophication	West	Mediterranean California	Mixed-conifer forest	Forest	NA	NA	Bark beetle abundance	39	39	39	3	0.33	Increased bark beetle abundance	1		Increased tree mortality	1		Decreased forest productivity / C sequestration													Decreased forest productivity / C sequestration		Experiencers and Viewers	Recreational	Deviation from reference community			2	1	0.33	0.833333	0.665556
Terrestrial Eutrophication	West	Mediterranean California	Mixed-conifer forest	Forest	NA	NA	Bark beetle abundance	39	39	39	3	0.33	Increased bark beetle abundance	1		Increased tree mortality	1		Decreased forest productivity / C sequestration													Decreased forest productivity / C sequestration		All Humans	Humanity	C sequestration			2	1	0.33	0.833333	0.665556
Terrestrial Eutrophication	West	Mediterranean California	Mixed-conifer forest	Forest	NA	NA	Bark beetle abundance	39	39	39	3	0.33	Increased bark beetle abundance	1		Increased tree mortality	1		Decreased forest productivity / C sequestration													Decreased forest productivity / C sequestration		Timber, Fiber, and Ornamental Extractors	Commercial / Industrial	Board feet of timber			2	1	0.33	0.833333	0.665556
Terrestrial Eutrophication	West	Mediterranean California	Mixed-conifer forest	Forest	NA	NA	Bark beetle abundance	39	39	39	3	0.33	Increased bark beetle abundance	1		Increased tree mortality	0.33		Increased fire frequency													Increased fire frequency	Shrubland	Residential Property Owners	Government, Municipal, and Residential	Increased fire risk			2	0.665	0.33	0.554167	0.479444
Terrestrial Eutrophication	West	Mediterranean California	Mixed-conifer forest	Forest	NA	NA	Bark beetle abundance	39	39	39	3	0.33	Increased bark beetle abundance	1		Increased tree mortality	0.33		Increased fire frequency													Increased fire frequency		Artists	Inspirational	Reduced access to wilderness			2	0.665	0.33	0.554167	0.479444
Terrestrial Eutrophication	West	Mediterranean California	Mixed-conifer forest	Forest	NA	NA	Bark beetle abundance	39	39	39	3	0.33	Increased bark beetle abundance	1		Increased tree mortality	0.33		Increased fire frequency													Increased fire frequency		Educators and Students	Learning	Reduced access to wilderness			2	0.665	0.33	0.554167	0.479444
Terrestrial Eutrophication	West	Mediterranean California	Mixed-conifer forest	Forest	NA	NA	Bark beetle abundance	39	39	39	3	0.33	Increased bark beetle abundance	1		Increased tree mortality	0.33		Increased fire frequency													Increased fire frequency		Experiencers and Viewers	Recreational	Reduced access to wilderness			2	0.665	0.33	0.554167	0.479444
Terrestrial Eutrophication	West	Mediterranean California	Mixed-conifer forest	Forest	NA	NA	Bark beetle abundance	39	39	39	3	0.33	Increased bark beetle abundance	1		Increased tree mortality	0.33		Increased fire frequency													Increased fire frequency		People who care (Existence)	Non-use	Reduced access to wilderness			2	0.665	0.33	0.554167	0.479444
Terrestrial Eutrophication	West	Mediterranean California	Mixed-conifer forest	Forest	NA	NA	Bark beetle abundance	39	39	39	3	0.33	Increased bark beetle abundance	1		Increased tree mortality	0.33		Increased fire frequency													Increased fire frequency		People who care (Option/Bequest)	Non-use	Reduced access to wilderness			2	0.665	0.33	0.554167	0.479444
Terrestrial Eutrophication	West	Mediterranean California	Mixed-conifer forest	Forest	NA	NA	Bark beetle abundance	39	39	39	3	0.33	Increased bark beetle abundance	1		Increased tree mortality	0.33		Increased fire frequency													Increased fire frequency		Researchers	Learning	Reduced access to wilderness			2	0.665	0.33	0.554167	0.479444
Terrestrial Eutrophication	West	Mediterranean California	Mixed-conifer forest	Forest	NA	NA	Bark beetle abundance	39	39	39	3	0.33	Increased bark beetle abundance	1		Increased tree mortality	0.33		Increased fire frequency													Increased fire frequency		Spiritual and Ceremonial Participants and Participants of Celebration	Inspirational	Reduced access to wilderness			2	0.665	0.33	0.554167	0.479444
Terrestrial Eutrophication	West	Mediterranean California	Mixed-conifer forest	Forest	NA	NA	Bark beetle abundance	39	39	39	3	0.33	Increased bark beetle abundance	1		Increased tree mortality	0.33		Increased fire frequency													Increased fire frequency		Resource dependent businesses	Commercial / Industrial	Reduced access to wilderness			2	0.665	0.33	0.554167	0.479444
Terrestrial Eutrophication	West	Mediterranean California	Serpentine grassland	Grassland	NA	NA	Invasive grass cover	6	6	6	1	1	Increased grass to forb ratio and/or increase in total biomass	1		Decreased Bay checkerspot butterfly abundance																Decreased Bay checkerspot butterfly abundance	Bay Checkerspot Butterfly	Artists	Inspirational	Abundance of Bay Checkerspot butterfly			1	1	1	0.857143	0.928571
Terrestrial Eutrophication	West	Mediterranean California	Serpentine grassland	Grassland	NA	NA	Invasive grass cover	6	6	6	1	1	Increased grass to forb ratio and/or increase in total biomass	1		Decreased Bay checkerspot butterfly abundance																Decreased Bay checkerspot butterfly abundance	Bay Checkerspot Butterfly	Spiritual and Ceremonial Participants and Participants of Celebration	Inspirational	Abundance of Bay Checkerspot butterfly			1	1	1	0.857143	0.928571
Terrestrial Eutrophication	West	Mediterranean California	Serpentine grassland	Grassland	NA	NA	Invasive grass cover	6	6	6	1	1	Increased grass to forb ratio and/or increase in total biomass	1		Decreased Bay checkerspot butterfly abundance																Decreased Bay checkerspot butterfly abundance	Bay Checkerspot Butterfly	Educators and Students	Learning	Abundance of Bay Checkerspot butterfly			1	1	1	0.857143	0.928571
Terrestrial Eutrophication	West	Mediterranean California	Serpentine grassland	Grassland	NA	NA	Invasive grass cover	6	6	6	1	1	Increased grass to forb ratio and/or increase in total biomass	1		Decreased Bay checkerspot butterfly abundance																Decreased Bay checkerspot butterfly abundance	Bay Checkerspot Butterfly	Researchers	Learning	Abundance of Bay Checkerspot butterfly			1	1	1	0.857143	0.928571
Terrestrial Eutrophication	West	Mediterranean California	Serpentine grassland	Grassland	NA	NA	Invasive grass cover	6	6	6	1	1	Increased grass to forb ratio and/or increase in total biomass	1		Decreased Bay checkerspot butterfly abundance																Decreased Bay checkerspot butterfly abundance	Bay Checkerspot Butterfly	People who care (Existence)	Non-use	Abundance of Bay Checkerspot butterfly			1	1	1	0.857143	0.928571
Terrestrial Eutrophication	West	Mediterranean California	Serpentine grassland	Grassland	NA	NA	Invasive grass cover	6	6	6	1	1	Increased grass to forb ratio and/or increase in total biomass	1		Decreased Bay checkerspot butterfly abundance																Decreased Bay checkerspot butterfly abundance	Bay Checkerspot Butterfly	People who care (Option/Bequest)	Non-use	Abundance of Bay Checkerspot butterfly			1	1	1	0.857143	0.928571
Terrestrial Eutrophication	West	Mediterranean California	Serpentine grassland	Grassland	NA	NA	Invasive grass cover	6	6	6	1	1	Increased grass to forb ratio and/or increase in total biomass	1		Decreased Bay checkerspot butterfly abundance																Decreased Bay checkerspot butterfly abundance	Bay Checkerspot Butterfly	Experiencers and Viewers	Recreational	Abundance of Bay Checkerspot butterfly			1	1	1	0.857143	0.928571
Terrestrial Eutrophication	West	Mediterranean California	Serpentine grassland	Grassland	NA	NA	Invasive grass cover	6	6	6	1	1	Increased grass to forb ratio and/or increase in total biomass	1		Decreased native plant diversity/species composition (e.g.; T&E Species)																Decreased native plant diversity/species composition (e.g.; T&E Species)	Forage Species	Livestock Grazers	Agricultural	Productivity/acre of desireable forage species			1	1	1	0.857143	0.928571
Terrestrial Eutrophication	West	Mediterranean California	Serpentine grassland	Grassland	NA	NA	Invasive grass cover	6	6	6	1	1	Increased grass to forb ratio and/or increase in total biomass	1		Decreased native plant diversity/species composition (e.g.; T&E Species)																Decreased native plant diversity/species composition (e.g.; T&E Species)		Artists	Inspirational	Presence of Native and T&E plant species			1	1	1	0.857143	0.928571
Terrestrial Eutrophication	West	Mediterranean California	Serpentine grassland	Grassland	NA	NA	Invasive grass cover	6	6	6	1	1	Increased grass to forb ratio and/or increase in total biomass	1		Decreased native plant diversity/species composition (e.g.; T&E Species)																Decreased native plant diversity/species composition (e.g.; T&E Species)		Spiritual and Ceremonial Participants and Participants of Celebration	Inspirational	Presence of Native and T&E plant species			1	1	1	0.857143	0.928571
Terrestrial Eutrophication	West	Mediterranean California	Serpentine grassland	Grassland	NA	NA	Invasive grass cover	6	6	6	1	1	Increased grass to forb ratio and/or increase in total biomass	1		Decreased native plant diversity/species composition (e.g.; T&E Species)																Decreased native plant diversity/species composition (e.g.; T&E Species)		Educators and Students	Learning	Presence of Native and T&E plant species			1	1	1	0.857143	0.928571
Terrestrial Eutrophication	West	Mediterranean California	Serpentine grassland	Grassland	NA	NA	Invasive grass cover	6	6	6	1	1	Increased grass to forb ratio and/or increase in total biomass	1		Decreased native plant diversity/species composition (e.g.; T&E Species)																Decreased native plant diversity/species composition (e.g.; T&E Species)		Researchers	Learning	Presence of Native and T&E plant species			1	1	1	0.857143	0.928571
Terrestrial Eutrophication	West	Mediterranean California	Serpentine grassland	Grassland	NA	NA	Invasive grass cover	6	6	6	1	1	Increased grass to forb ratio and/or increase in total biomass	1		Decreased native plant diversity/species composition (e.g.; T&E Species)																Decreased native plant diversity/species composition (e.g.; T&E Species)		People who care (Existence)	Non-use	Presence of Native and T&E plant species			1	1	1	0.857143	0.928571
Terrestrial Eutrophication	West	Mediterranean California	Serpentine grassland	Grassland	NA	NA	Invasive grass cover	6	6	6	1	1	Increased grass to forb ratio and/or increase in total biomass	1		Decreased native plant diversity/species composition (e.g.; T&E Species)																Decreased native plant diversity/species composition (e.g.; T&E Species)		People who care (Option/Bequest)	Non-use	Presence of Native and T&E plant species			1	1	1	0.857143	0.928571
Terrestrial Eutrophication	West	Mediterranean California	Serpentine grassland	Grassland	NA	NA	Invasive grass cover	6	6	6	1	1	Increased grass to forb ratio and/or increase in total biomass	1		Decreased native plant diversity/species composition (e.g.; T&E Species)																Decreased native plant diversity/species composition (e.g.; T&E Species)		Experiencers and Viewers	Recreational	Presence of Native and T&E plant species			1	1	1	0.857143	0.928571
Terrestrial Eutrophication	West	Mediterranean California	Serpentine grassland	Grassland	NA	NA	Invasive grass cover	6	6	6	1	1	Increased grass to forb ratio and/or increase in total biomass	1		Decreased native plant diversity/species composition (e.g.; T&E Species)																Decreased native plant diversity/species composition (e.g.; T&E Species)		Resource dependent businesses	Commercial / Industrial	Presence of Native and T&E plant species			1	1	1	0.857143	0.928571
Terrestrial Eutrophication	West	North American Deserts	Creosote bush shrubland	Shrubland	NA	NA	Invasive grass cover	3.2 to 9.3	3.2	9.3	1	0.67	Increased grass to forb ratio and/or increase in total biomass	1		Decreased native plant diversity/species composition (e.g.; T&E Species)																Decreased native plant diversity/species composition (e.g.; T&E Species)	Annual forbs	Artists	Inspirational	Presence of Native and T&E plant species			1	1	0.67	0.857143	0.763571
Terrestrial Eutrophication	West	North American Deserts	Creosote bush shrubland	Shrubland	NA	NA	Invasive grass cover	3.2 to 9.3	3.2	9.3	1	0.67	Increased grass to forb ratio and/or increase in total biomass	1		Decreased native plant diversity/species composition (e.g.; T&E Species)																Decreased native plant diversity/species composition (e.g.; T&E Species)	Annual forbs	Educators and Students	Learning	Presence of Native and T&E plant species			1	1	0.67	0.857143	0.763571
Terrestrial Eutrophication	West	North American Deserts	Creosote bush shrubland	Shrubland	NA	NA	Invasive grass cover	3.2 to 9.3	3.2	9.3	1	0.67	Increased grass to forb ratio and/or increase in total biomass	1		Decreased native plant diversity/species composition (e.g.; T&E Species)																Decreased native plant diversity/species composition (e.g.; T&E Species)	Annual forbs	Experiencers and Viewers	Recreational	Presence of Native and T&E plant species			1	1	0.67	0.857143	0.763571
Terrestrial Eutrophication	West	North American Deserts	Creosote bush shrubland	Shrubland	NA	NA	Invasive grass cover	3.2 to 9.3	3.2	9.3	1	0.67	Increased grass to forb ratio and/or increase in total biomass	1		Decreased native plant diversity/species composition (e.g.; T&E Species)																Decreased native plant diversity/species composition (e.g.; T&E Species)	Annual forbs	People who care (Existence)	Non-use	Presence of Native and T&E plant species			1	1	0.67	0.857143	0.763571
Terrestrial Eutrophication	West	North American Deserts	Creosote bush shrubland	Shrubland	NA	NA	Invasive grass cover	3.2 to 9.3	3.2	9.3	1	0.67	Increased grass to forb ratio and/or increase in total biomass	1		Decreased native plant diversity/species composition (e.g.; T&E Species)																Decreased native plant diversity/species composition (e.g.; T&E Species)	Annual forbs	People who care (Option/Bequest)	Non-use	Presence of Native and T&E plant species			1	1	0.67	0.857143	0.763571
Terrestrial Eutrophication	West	North American Deserts	Creosote bush shrubland	Shrubland	NA	NA	Invasive grass cover	3.2 to 9.3	3.2	9.3	1	0.67	Increased grass to forb ratio and/or increase in total biomass	1		Decreased native plant diversity/species composition (e.g.; T&E Species)																Decreased native plant diversity/species composition (e.g.; T&E Species)	Annual forbs	Researchers	Learning	Presence of Native and T&E plant species			1	1	0.67	0.857143	0.763571
Terrestrial Eutrophication	West	North American Deserts	Creosote bush shrubland	Shrubland	NA	NA	Invasive grass cover	3.2 to 9.3	3.2	9.3	1	0.67	Increased grass to forb ratio and/or increase in total biomass	1		Decreased native plant diversity/species composition (e.g.; T&E Species)																Decreased native plant diversity/species composition (e.g.; T&E Species)	Annual forbs	Spiritual and Ceremonial Participants and Participants of Celebration	Inspirational	Presence of Native and T&E plant species			1	1	0.67	0.857143	0.763571
Terrestrial Eutrophication	West	North American Deserts	Creosote bush shrubland	Shrubland	NA	NA	Invasive grass cover	3.2 to 9.3	3.2	9.3	1	0.67	Increased grass to forb ratio and/or increase in total biomass	1		Decreased native plant diversity/species composition (e.g.; T&E Species)																Decreased native plant diversity/species composition (e.g.; T&E Species)		Resource dependent businesses	Commercial / Industrial	Presence of Native and T&E plant species			1	1	0.67	0.857143	0.763571
Terrestrial Eutrophication	West	North American Deserts	Creosote bush shrubland	Shrubland	NA	NA	Invasive grass cover	3.2 to 9.3	3.2	9.3	1	0.67	Increased grass to forb ratio and/or increase in total biomass	1		Increased fuel load	1		Increased fire frequency	0.67		Decreased Joshua tree cover										Decreased Joshua tree cover	Joshua tree	Artists	Inspirational	Abundance of Joshua Trees			3	0.89	0.67	0.712	0.7015
Terrestrial Eutrophication	West	North American Deserts	Creosote bush shrubland	Shrubland	NA	NA	Invasive grass cover	3.2 to 9.3	3.2	9.3	1	0.67	Increased grass to forb ratio and/or increase in total biomass	1		Increased fuel load	1		Increased fire frequency	0.67		Decreased Joshua tree cover										Decreased Joshua tree cover	Joshua tree	Educators and Students	Learning	Abundance of Joshua Trees			3	0.89	0.67	0.712	0.7015
Terrestrial Eutrophication	West	North American Deserts	Creosote bush shrubland	Shrubland	NA	NA	Invasive grass cover	3.2 to 9.3	3.2	9.3	1	0.67	Increased grass to forb ratio and/or increase in total biomass	1		Increased fuel load	1		Increased fire frequency	0.67		Decreased Joshua tree cover										Decreased Joshua tree cover	Joshua tree	Experiencers and Viewers	Recreational	Abundance of Joshua Trees			3	0.89	0.67	0.712	0.7015
Terrestrial Eutrophication	West	North American Deserts	Creosote bush shrubland	Shrubland	NA	NA	Invasive grass cover	3.2 to 9.3	3.2	9.3	1	0.67	Increased grass to forb ratio and/or increase in total biomass	1		Increased fuel load	1		Increased fire frequency	0.67		Decreased Joshua tree cover										Decreased Joshua tree cover	Joshua tree	People who care (Existence)	Non-use	Abundance of Joshua Trees			3	0.89	0.67	0.712	0.7015
Terrestrial Eutrophication	West	North American Deserts	Creosote bush shrubland	Shrubland	NA	NA	Invasive grass cover	3.2 to 9.3	3.2	9.3	1	0.67	Increased grass to forb ratio and/or increase in total biomass	1		Increased fuel load	1		Increased fire frequency	0.67		Decreased Joshua tree cover										Decreased Joshua tree cover	Joshua tree	People who care (Option/Bequest)	Non-use	Abundance of Joshua Trees			3	0.89	0.67	0.712	0.7015
Terrestrial Eutrophication	West	North American Deserts	Creosote bush shrubland	Shrubland	NA	NA	Invasive grass cover	3.2 to 9.3	3.2	9.3	1	0.67	Increased grass to forb ratio and/or increase in total biomass	1		Increased fuel load	1		Increased fire frequency	0.67		Decreased Joshua tree cover										Decreased Joshua tree cover	Joshua tree	Researchers	Learning	Abundance of Joshua Trees			3	0.89	0.67	0.712	0.7015
Terrestrial Eutrophication	West	North American Deserts	Creosote bush shrubland	Shrubland	NA	NA	Invasive grass cover	3.2 to 9.3	3.2	9.3	1	0.67	Increased grass to forb ratio and/or increase in total biomass	1		Increased fuel load	1		Increased fire frequency	0.67		Decreased Joshua tree cover										Decreased Joshua tree cover	Joshua tree	Spiritual and Ceremonial Participants and Participants of Celebration	Inspirational	Abundance of Joshua Trees			3	0.89	0.67	0.712	0.7015
Terrestrial Eutrophication	West	North American Deserts	Creosote bush shrubland	Shrubland	NA	NA	Invasive grass cover	3.2 to 9.3	3.2	9.3	1	0.67	Increased grass to forb ratio and/or increase in total biomass	1		Increased fuel load	1		Increased fire frequency	0.67		Decreased native plant diversity/species composition (e.g.; T&E Species)										Decreased native plant diversity/species composition (e.g.; T&E Species)		Artists	Inspirational	Deviation from historical vegetation type			3	0.89	0.67	0.712	0.7015
Terrestrial Eutrophication	West	North American Deserts	Creosote bush shrubland	Shrubland	NA	NA	Invasive grass cover	3.2 to 9.3	3.2	9.3	1	0.67	Increased grass to forb ratio and/or increase in total biomass	1		Increased fuel load	1		Increased fire frequency	0.67		Decreased native plant diversity/species composition (e.g.; T&E Species)										Decreased native plant diversity/species composition (e.g.; T&E Species)		Educators and Students	Learning	Deviation from historical vegetation type			3	0.89	0.67	0.712	0.7015
Terrestrial Eutrophication	West	North American Deserts	Creosote bush shrubland	Shrubland	NA	NA	Invasive grass cover	3.2 to 9.3	3.2	9.3	1	0.67	Increased grass to forb ratio and/or increase in total biomass	1		Increased fuel load	1		Increased fire frequency	0.67		Decreased native plant diversity/species composition (e.g.; T&E Species)										Decreased native plant diversity/species composition (e.g.; T&E Species)		Experiencers and Viewers	Recreational	Deviation from historical vegetation type			3	0.89	0.67	0.712	0.7015
Terrestrial Eutrophication	West	North American Deserts	Creosote bush shrubland	Shrubland	NA	NA	Invasive grass cover	3.2 to 9.3	3.2	9.3	1	0.67	Increased grass to forb ratio and/or increase in total biomass	1		Increased fuel load	1		Increased fire frequency	0.67		Decreased native plant diversity/species composition (e.g.; T&E Species)										Decreased native plant diversity/species composition (e.g.; T&E Species)		People who care (Existence)	Non-use	Deviation from historical vegetation type			3	0.89	0.67	0.712	0.7015
Terrestrial Eutrophication	West	North American Deserts	Creosote bush shrubland	Shrubland	NA	NA	Invasive grass cover	3.2 to 9.3	3.2	9.3	1	0.67	Increased grass to forb ratio and/or increase in total biomass	1		Increased fuel load	1		Increased fire frequency	0.67		Decreased native plant diversity/species composition (e.g.; T&E Species)										Decreased native plant diversity/species composition (e.g.; T&E Species)		People who care (Option/Bequest)	Non-use	Deviation from historical vegetation type			3	0.89	0.67	0.712	0.7015
Terrestrial Eutrophication	West	North American Deserts	Creosote bush shrubland	Shrubland	NA	NA	Invasive grass cover	3.2 to 9.3	3.2	9.3	1	0.67	Increased grass to forb ratio and/or increase in total biomass	1		Increased fuel load	1		Increased fire frequency	0.67		Decreased native plant diversity/species composition (e.g.; T&E Species)										Decreased native plant diversity/species composition (e.g.; T&E Species)		Researchers	Learning	Deviation from historical vegetation type			3	0.89	0.67	0.712	0.7015
Terrestrial Eutrophication	West	North American Deserts	Creosote bush shrubland	Shrubland	NA	NA	Invasive grass cover	3.2 to 9.3	3.2	9.3	1	0.67	Increased grass to forb ratio and/or increase in total biomass	1		Increased fuel load	1		Increased fire frequency	0.67		Decreased native plant diversity/species composition (e.g.; T&E Species)										Decreased native plant diversity/species composition (e.g.; T&E Species)		Spiritual and Ceremonial Participants and Participants of Celebration	Inspirational	Deviation from historical vegetation type			3	0.89	0.67	0.712	0.7015
Terrestrial Eutrophication	West	North American Deserts	Creosote bush shrubland	Shrubland	NA	NA	Invasive grass cover	3.2 to 9.3	3.2	9.3	1	0.67	Increased grass to forb ratio and/or increase in total biomass	1		Increased fuel load	1		Increased fire frequency	0.67		Decreased native plant diversity/species composition (e.g.; T&E Species)										Decreased native plant diversity/species composition (e.g.; T&E Species)		Resource dependent businesses	Commercial / Industrial	Deviation from historical vegetation type			3	0.89	0.67	0.712	0.7015
Terrestrial Eutrophication	West	North American Deserts	Creosote bush shrubland	Shrubland	NA	NA	Invasive grass cover	3.2 to 9.3	3.2	9.3	1	0.67	Increased grass to forb ratio and/or increase in total biomass	1		Increased fuel load	1		Increased fire frequency													Increased fire frequency	Shrubland	Residential Property Owners	Government, Municipal, and Residential	Increased fire risk			2	1	0.67	0.833333	0.778889
Terrestrial Eutrophication	West	North American Deserts	Creosote bush shrubland	Shrubland	NA	NA	Invasive grass cover	3.2 to 9.3	3.2	9.3	1	0.67	Increased grass to forb ratio and/or increase in total biomass	1		Increased fuel load	1		Increased fire frequency													Increased fire frequency	Shrubland	Artists	Inspirational	Park closure due to fire			2	1	0.67	0.833333	0.778889
Terrestrial Eutrophication	West	North American Deserts	Creosote bush shrubland	Shrubland	NA	NA	Invasive grass cover	3.2 to 9.3	3.2	9.3	1	0.67	Increased grass to forb ratio and/or increase in total biomass	1		Increased fuel load	1		Increased fire frequency													Increased fire frequency		Educators and Students	Learning	Park closure due to fire			2	1	0.67	0.833333	0.778889
Terrestrial Eutrophication	West	North American Deserts	Creosote bush shrubland	Shrubland	NA	NA	Invasive grass cover	3.2 to 9.3	3.2	9.3	1	0.67	Increased grass to forb ratio and/or increase in total biomass	1		Increased fuel load	1		Increased fire frequency													Increased fire frequency		Experiencers and Viewers	Recreational	Park closure due to fire			2	1	0.67	0.833333	0.778889
Terrestrial Eutrophication	West	North American Deserts	Creosote bush shrubland	Shrubland	NA	NA	Invasive grass cover	3.2 to 9.3	3.2	9.3	1	0.67	Increased grass to forb ratio and/or increase in total biomass	1		Increased fuel load	1		Increased fire frequency													Increased fire frequency		People who care (Existence)	Non-use	Park closure due to fire			2	1	0.67	0.833333	0.778889
Terrestrial Eutrophication	West	North American Deserts	Creosote bush shrubland	Shrubland	NA	NA	Invasive grass cover	3.2 to 9.3	3.2	9.3	1	0.67	Increased grass to forb ratio and/or increase in total biomass	1		Increased fuel load	1		Increased fire frequency													Increased fire frequency		People who care (Option/Bequest)	Non-use	Park closure due to fire			2	1	0.67	0.833333	0.778889
Terrestrial Eutrophication	West	North American Deserts	Creosote bush shrubland	Shrubland	NA	NA	Invasive grass cover	3.2 to 9.3	3.2	9.3	1	0.67	Increased grass to forb ratio and/or increase in total biomass	1		Increased fuel load	1		Increased fire frequency													Increased fire frequency		Researchers	Learning	Park closure due to fire			2	1	0.67	0.833333	0.778889
Terrestrial Eutrophication	West	North American Deserts	Creosote bush shrubland	Shrubland	NA	NA	Invasive grass cover	3.2 to 9.3	3.2	9.3	1	0.67	Increased grass to forb ratio and/or increase in total biomass	1		Increased fuel load	1		Increased fire frequency													Increased fire frequency		Spiritual and Ceremonial Participants and Participants of Celebration	Inspirational	Park closure due to fire			2	1	0.67	0.833333	0.778889
Terrestrial Eutrophication	West	North American Deserts	Pinyon-juniper / Joshua tree woodland	Forest	NA	NA	Biomass allocation	3 to 6.3	3	6.3	1	0.67	Increased grass to forb ratio and/or increase in total biomass	1		Decreased native plant diversity/species composition (e.g.; T&E Species)																Decreased native plant diversity/species composition (e.g.; T&E Species)	Annual forbs	Artists	Inspirational	Presence of Native and T&E plant species			1	1	0.67	0.857143	0.763571
Terrestrial Eutrophication	West	North American Deserts	Pinyon-juniper / Joshua tree woodland	Forest	NA	NA	Biomass allocation	3 to 6.3	3	6.3	1	0.67	Increased grass to forb ratio and/or increase in total biomass	1		Decreased native plant diversity/species composition (e.g.; T&E Species)																Decreased native plant diversity/species composition (e.g.; T&E Species)	Annual forbs	Educators and Students	Learning	Presence of Native and T&E plant species			1	1	0.67	0.857143	0.763571
Terrestrial Eutrophication	West	North American Deserts	Pinyon-juniper / Joshua tree woodland	Forest	NA	NA	Biomass allocation	3 to 6.3	3	6.3	1	0.67	Increased grass to forb ratio and/or increase in total biomass	1		Decreased native plant diversity/species composition (e.g.; T&E Species)																Decreased native plant diversity/species composition (e.g.; T&E Species)	Annual forbs	Experiencers and Viewers	Recreational	Presence of Native and T&E plant species			1	1	0.67	0.857143	0.763571
Terrestrial Eutrophication	West	North American Deserts	Pinyon-juniper / Joshua tree woodland	Forest	NA	NA	Biomass allocation	3 to 6.3	3	6.3	1	0.67	Increased grass to forb ratio and/or increase in total biomass	1		Decreased native plant diversity/species composition (e.g.; T&E Species)																Decreased native plant diversity/species composition (e.g.; T&E Species)	Annual forbs	People who care (Existence)	Non-use	Presence of Native and T&E plant species			1	1	0.67	0.857143	0.763571
Terrestrial Eutrophication	West	North American Deserts	Pinyon-juniper / Joshua tree woodland	Forest	NA	NA	Biomass allocation	3 to 6.3	3	6.3	1	0.67	Increased grass to forb ratio and/or increase in total biomass	1		Decreased native plant diversity/species composition (e.g.; T&E Species)																Decreased native plant diversity/species composition (e.g.; T&E Species)	Annual forbs	People who care (Option/Bequest)	Non-use	Presence of Native and T&E plant species			1	1	0.67	0.857143	0.763571
Terrestrial Eutrophication	West	North American Deserts	Pinyon-juniper / Joshua tree woodland	Forest	NA	NA	Biomass allocation	3 to 6.3	3	6.3	1	0.67	Increased grass to forb ratio and/or increase in total biomass	1		Decreased native plant diversity/species composition (e.g.; T&E Species)																Decreased native plant diversity/species composition (e.g.; T&E Species)	Annual forbs	Researchers	Learning	Presence of Native and T&E plant species			1	1	0.67	0.857143	0.763571
Terrestrial Eutrophication	West	North American Deserts	Pinyon-juniper / Joshua tree woodland	Forest	NA	NA	Biomass allocation	3 to 6.3	3	6.3	1	0.67	Increased grass to forb ratio and/or increase in total biomass	1		Decreased native plant diversity/species composition (e.g.; T&E Species)																Decreased native plant diversity/species composition (e.g.; T&E Species)	Annual forbs	Spiritual and Ceremonial Participants and Participants of Celebration	Inspirational	Presence of Native and T&E plant species			1	1	0.67	0.857143	0.763571
Terrestrial Eutrophication	West	North American Deserts	Pinyon-juniper / Joshua tree woodland	Forest	NA	NA	Biomass allocation	3 to 6.3	3	6.3	1	0.67	Increased grass to forb ratio and/or increase in total biomass	1		Decreased native plant diversity/species composition (e.g.; T&E Species)																Decreased native plant diversity/species composition (e.g.; T&E Species)		Resource dependent businesses	Commercial / Industrial	Presence of Native and T&E plant species			1	1	0.67	0.857143	0.763571
Terrestrial Eutrophication	West	North American Deserts	Pinyon-juniper / Joshua tree woodland	Forest	NA	NA	Biomass allocation	3 to 6.3	3	6.3	1	0.67	Increased grass to forb ratio and/or increase in total biomass	1		Increased fuel load	1		Increased fire frequency	0.67		Decreased native plant diversity/species composition (e.g.; T&E Species)										Decreased native plant diversity/species composition (e.g.; T&E Species)		Artists	Inspirational	Deviation from historical vegetation type			3	0.89	0.67	0.712	0.7015
Terrestrial Eutrophication	West	North American Deserts	Pinyon-juniper / Joshua tree woodland	Forest	NA	NA	Biomass allocation	3 to 6.3	3	6.3	1	0.67	Increased grass to forb ratio and/or increase in total biomass	1		Increased fuel load	1		Increased fire frequency	0.67		Decreased native plant diversity/species composition (e.g.; T&E Species)										Decreased native plant diversity/species composition (e.g.; T&E Species)		Educators and Students	Learning	Deviation from historical vegetation type			3	0.89	0.67	0.712	0.7015
Terrestrial Eutrophication	West	North American Deserts	Pinyon-juniper / Joshua tree woodland	Forest	NA	NA	Biomass allocation	3 to 6.3	3	6.3	1	0.67	Increased grass to forb ratio and/or increase in total biomass	1		Increased fuel load	1		Increased fire frequency	0.67		Decreased native plant diversity/species composition (e.g.; T&E Species)										Decreased native plant diversity/species composition (e.g.; T&E Species)		Experiencers and Viewers	Recreational	Deviation from historical vegetation type			3	0.89	0.67	0.712	0.7015
Terrestrial Eutrophication	West	North American Deserts	Pinyon-juniper / Joshua tree woodland	Forest	NA	NA	Biomass allocation	3 to 6.3	3	6.3	1	0.67	Increased grass to forb ratio and/or increase in total biomass	1		Increased fuel load	1		Increased fire frequency	0.67		Decreased native plant diversity/species composition (e.g.; T&E Species)										Decreased native plant diversity/species composition (e.g.; T&E Species)		People who care (Existence)	Non-use	Deviation from historical vegetation type			3	0.89	0.67	0.712	0.7015
Terrestrial Eutrophication	West	North American Deserts	Pinyon-juniper / Joshua tree woodland	Forest	NA	NA	Biomass allocation	3 to 6.3	3	6.3	1	0.67	Increased grass to forb ratio and/or increase in total biomass	1		Increased fuel load	1		Increased fire frequency	0.67		Decreased native plant diversity/species composition (e.g.; T&E Species)										Decreased native plant diversity/species composition (e.g.; T&E Species)		People who care (Option/Bequest)	Non-use	Deviation from historical vegetation type			3	0.89	0.67	0.712	0.7015
Terrestrial Eutrophication	West	North American Deserts	Pinyon-juniper / Joshua tree woodland	Forest	NA	NA	Biomass allocation	3 to 6.3	3	6.3	1	0.67	Increased grass to forb ratio and/or increase in total biomass	1		Increased fuel load	1		Increased fire frequency	0.67		Decreased native plant diversity/species composition (e.g.; T&E Species)										Decreased native plant diversity/species composition (e.g.; T&E Species)		Researchers	Learning	Deviation from historical vegetation type			3	0.89	0.67	0.712	0.7015
Terrestrial Eutrophication	West	North American Deserts	Pinyon-juniper / Joshua tree woodland	Forest	NA	NA	Biomass allocation	3 to 6.3	3	6.3	1	0.67	Increased grass to forb ratio and/or increase in total biomass	1		Increased fuel load	1		Increased fire frequency	0.67		Decreased native plant diversity/species composition (e.g.; T&E Species)										Decreased native plant diversity/species composition (e.g.; T&E Species)		Spiritual and Ceremonial Participants and Participants of Celebration	Inspirational	Deviation from historical vegetation type			3	0.89	0.67	0.712	0.7015
Terrestrial Eutrophication	West	North American Deserts	Pinyon-juniper / Joshua tree woodland	Forest	NA	NA	Biomass allocation	3 to 6.3	3	6.3	1	0.67	Increased grass to forb ratio and/or increase in total biomass	1		Increased fuel load	1		Increased fire frequency	0.67		Decreased native plant diversity/species composition (e.g.; T&E Species)										Decreased native plant diversity/species composition (e.g.; T&E Species)		Resource dependent businesses	Commercial / Industrial	Deviation from historical vegetation type			3	0.89	0.67	0.712	0.7015
Terrestrial Eutrophication	West	North American Deserts	Pinyon-juniper / Joshua tree woodland	Forest	NA	NA	Biomass allocation	3 to 6.3	3	6.3	1	0.67	Increased grass to forb ratio and/or increase in total biomass	1		Increased fuel load	1		Increased fire frequency	0.67		Increased pinyon pine mortality										Increased pinyon pine mortality	Forest	Artists	Inspirational	Deviation from historical vegetation type			3	0.89	0.67	0.712	0.7015
Terrestrial Eutrophication	West	North American Deserts	Pinyon-juniper / Joshua tree woodland	Forest	NA	NA	Biomass allocation	3 to 6.3	3	6.3	1	0.67	Increased grass to forb ratio and/or increase in total biomass	1		Increased fuel load	1		Increased fire frequency	0.67		Increased pinyon pine mortality										Increased pinyon pine mortality	Forest	Educators and Students	Learning	Deviation from historical vegetation type			3	0.89	0.67	0.712	0.7015
Terrestrial Eutrophication	West	North American Deserts	Pinyon-juniper / Joshua tree woodland	Forest	NA	NA	Biomass allocation	3 to 6.3	3	6.3	1	0.67	Increased grass to forb ratio and/or increase in total biomass	1		Increased fuel load	1		Increased fire frequency	0.67		Increased pinyon pine mortality										Increased pinyon pine mortality	Forest	Experiencers and Viewers	Recreational	Deviation from historical vegetation type			3	0.89	0.67	0.712	0.7015
Terrestrial Eutrophication	West	North American Deserts	Pinyon-juniper / Joshua tree woodland	Forest	NA	NA	Biomass allocation	3 to 6.3	3	6.3	1	0.67	Increased grass to forb ratio and/or increase in total biomass	1		Increased fuel load	1		Increased fire frequency	0.67		Increased pinyon pine mortality										Increased pinyon pine mortality	Forest	People who care (Existence)	Non-use	Deviation from historical vegetation type			3	0.89	0.67	0.712	0.7015
Terrestrial Eutrophication	West	North American Deserts	Pinyon-juniper / Joshua tree woodland	Forest	NA	NA	Biomass allocation	3 to 6.3	3	6.3	1	0.67	Increased grass to forb ratio and/or increase in total biomass	1		Increased fuel load	1		Increased fire frequency	0.67		Increased pinyon pine mortality										Increased pinyon pine mortality	Forest	People who care (Option/Bequest)	Non-use	Deviation from historical vegetation type			3	0.89	0.67	0.712	0.7015
Terrestrial Eutrophication	West	North American Deserts	Pinyon-juniper / Joshua tree woodland	Forest	NA	NA	Biomass allocation	3 to 6.3	3	6.3	1	0.67	Increased grass to forb ratio and/or increase in total biomass	1		Increased fuel load	1		Increased fire frequency	0.67		Increased pinyon pine mortality										Increased pinyon pine mortality	Forest	Researchers	Learning	Deviation from historical vegetation type			3	0.89	0.67	0.712	0.7015
Terrestrial Eutrophication	West	North American Deserts	Pinyon-juniper / Joshua tree woodland	Forest	NA	NA	Biomass allocation	3 to 6.3	3	6.3	1	0.67	Increased grass to forb ratio and/or increase in total biomass	1		Increased fuel load	1		Increased fire frequency	0.67		Increased pinyon pine mortality										Increased pinyon pine mortality	Forest	Spiritual and Ceremonial Participants and Participants of Celebration	Inspirational	Deviation from historical vegetation type			3	0.89	0.67	0.712	0.7015
Terrestrial Eutrophication	West	North American Deserts	Sagebrush-steppe	Shrubland	NA	NA	Invasive grass cover	11	11	11	6	0.33	Increased grass to forb ratio and/or increase in total biomass	1		Decreased native plant diversity/species composition (e.g.; T&E Species)																Decreased native plant diversity/species composition (e.g.; T&E Species)		Resource dependent businesses	Commercial / Industrial	Presence of Native and T&E plant species			1	1	0.33	0.857143	0.593571
Terrestrial Eutrophication	West	North American Deserts	Sagebrush-steppe	Shrubland	NA	NA	Invasive grass cover	11	11	11	6	0.33	Increased grass to forb ratio and/or increase in total biomass	1		Decreased native plant diversity/species composition (e.g.; T&E Species)																Decreased native plant diversity/species composition (e.g.; T&E Species)		Artists	Inspirational	Presence of Native and T&E plant species			1	1	0.33	0.857143	0.593571
Terrestrial Eutrophication	West	North American Deserts	Sagebrush-steppe	Shrubland	NA	NA	Invasive grass cover	11	11	11	6	0.33	Increased grass to forb ratio and/or increase in total biomass	1		Decreased native plant diversity/species composition (e.g.; T&E Species)																Decreased native plant diversity/species composition (e.g.; T&E Species)		Educators and Students	Learning	Presence of Native and T&E plant species			1	1	0.33	0.857143	0.593571
Terrestrial Eutrophication	West	North American Deserts	Sagebrush-steppe	Shrubland	NA	NA	Invasive grass cover	11	11	11	6	0.33	Increased grass to forb ratio and/or increase in total biomass	1		Decreased native plant diversity/species composition (e.g.; T&E Species)																Decreased native plant diversity/species composition (e.g.; T&E Species)		Experiencers and Viewers	Recreational	Presence of Native and T&E plant species			1	1	0.33	0.857143	0.593571
Terrestrial Eutrophication	West	North American Deserts	Sagebrush-steppe	Shrubland	NA	NA	Invasive grass cover	11	11	11	6	0.33	Increased grass to forb ratio and/or increase in total biomass	1		Decreased native plant diversity/species composition (e.g.; T&E Species)																Decreased native plant diversity/species composition (e.g.; T&E Species)		People who care (Existence)	Non-use	Presence of Native and T&E plant species			1	1	0.33	0.857143	0.593571
Terrestrial Eutrophication	West	North American Deserts	Sagebrush-steppe	Shrubland	NA	NA	Invasive grass cover	11	11	11	6	0.33	Increased grass to forb ratio and/or increase in total biomass	1		Decreased native plant diversity/species composition (e.g.; T&E Species)																Decreased native plant diversity/species composition (e.g.; T&E Species)		People who care (Option/Bequest)	Non-use	Presence of Native and T&E plant species			1	1	0.33	0.857143	0.593571
Terrestrial Eutrophication	West	North American Deserts	Sagebrush-steppe	Shrubland	NA	NA	Invasive grass cover	11	11	11	6	0.33	Increased grass to forb ratio and/or increase in total biomass	1		Decreased native plant diversity/species composition (e.g.; T&E Species)																Decreased native plant diversity/species composition (e.g.; T&E Species)		Researchers	Learning	Presence of Native and T&E plant species			1	1	0.33	0.857143	0.593571
Terrestrial Eutrophication	West	North American Deserts	Sagebrush-steppe	Shrubland	NA	NA	Invasive grass cover	11	11	11	6	0.33	Increased grass to forb ratio and/or increase in total biomass	1		Decreased native plant diversity/species composition (e.g.; T&E Species)																Decreased native plant diversity/species composition (e.g.; T&E Species)		Spiritual and Ceremonial Participants and Participants of Celebration	Inspirational	Presence of Native and T&E plant species			1	1	0.33	0.857143	0.593571
Terrestrial Eutrophication	West	North American Deserts	Sagebrush-steppe	Shrubland	NA	NA	Invasive grass cover	11	11	11	6	0.33	Increased grass to forb ratio and/or increase in total biomass	1		Decreased native plant diversity/species composition (e.g.; T&E Species)																Decreased native plant diversity/species composition (e.g.; T&E Species)		Livestock Grazers	Agricultural	Presence of forage species			1	1	0.33	0.857143	0.593571
Terrestrial Eutrophication	West	North American Deserts	Sagebrush-steppe	Shrubland	NA	NA	Invasive grass cover	11	11	11	6	0.33	Increased grass to forb ratio and/or increase in total biomass	0.67		Increased fuel load	1		Increased fire frequency	1		Decreased native plant diversity/species composition (e.g.; T&E Species)										Decreased native plant diversity/species composition (e.g.; T&E Species)	Annual forbs	Artists	Inspirational	Presence of Native and T&E plant species			3	0.89	0.33	0.712	0.6165
Terrestrial Eutrophication	West	North American Deserts	Sagebrush-steppe	Shrubland	NA	NA	Invasive grass cover	11	11	11	6	0.33	Increased grass to forb ratio and/or increase in total biomass	0.67		Increased fuel load	1		Increased fire frequency	1		Decreased native plant diversity/species composition (e.g.; T&E Species)										Decreased native plant diversity/species composition (e.g.; T&E Species)	Annual forbs	Educators and Students	Learning	Presence of Native and T&E plant species			3	0.89	0.33	0.712	0.6165
Terrestrial Eutrophication	West	North American Deserts	Sagebrush-steppe	Shrubland	NA	NA	Invasive grass cover	11	11	11	6	0.33	Increased grass to forb ratio and/or increase in total biomass	0.67		Increased fuel load	1		Increased fire frequency	1		Decreased native plant diversity/species composition (e.g.; T&E Species)										Decreased native plant diversity/species composition (e.g.; T&E Species)	Annual forbs	Experiencers and Viewers	Recreational	Presence of Native and T&E plant species			3	0.89	0.33	0.712	0.6165
Terrestrial Eutrophication	West	North American Deserts	Sagebrush-steppe	Shrubland	NA	NA	Invasive grass cover	11	11	11	6	0.33	Increased grass to forb ratio and/or increase in total biomass	0.67		Increased fuel load	1		Increased fire frequency	1		Decreased native plant diversity/species composition (e.g.; T&E Species)										Decreased native plant diversity/species composition (e.g.; T&E Species)	Annual forbs	People who care (Existence)	Non-use	Presence of Native and T&E plant species			3	0.89	0.33	0.712	0.6165
Terrestrial Eutrophication	West	North American Deserts	Sagebrush-steppe	Shrubland	NA	NA	Invasive grass cover	11	11	11	6	0.33	Increased grass to forb ratio and/or increase in total biomass	0.67		Increased fuel load	1		Increased fire frequency	1		Decreased native plant diversity/species composition (e.g.; T&E Species)										Decreased native plant diversity/species composition (e.g.; T&E Species)	Annual forbs	People who care (Option/Bequest)	Non-use	Presence of Native and T&E plant species			3	0.89	0.33	0.712	0.6165
Terrestrial Eutrophication	West	North American Deserts	Sagebrush-steppe	Shrubland	NA	NA	Invasive grass cover	11	11	11	6	0.33	Increased grass to forb ratio and/or increase in total biomass	0.67		Increased fuel load	1		Increased fire frequency	1		Decreased native plant diversity/species composition (e.g.; T&E Species)										Decreased native plant diversity/species composition (e.g.; T&E Species)	Annual forbs	Researchers	Learning	Presence of Native and T&E plant species			3	0.89	0.33	0.712	0.6165
Terrestrial Eutrophication	West	North American Deserts	Sagebrush-steppe	Shrubland	NA	NA	Invasive grass cover	11	11	11	6	0.33	Increased grass to forb ratio and/or increase in total biomass	0.67		Increased fuel load	1		Increased fire frequency	1		Decreased native plant diversity/species composition (e.g.; T&E Species)										Decreased native plant diversity/species composition (e.g.; T&E Species)	Annual forbs	Spiritual and Ceremonial Participants and Participants of Celebration	Inspirational	Presence of Native and T&E plant species			3	0.89	0.33	0.712	0.6165
Terrestrial Eutrophication	West	North American Deserts	Sagebrush-steppe	Shrubland	NA	NA	Invasive grass cover	11	11	11	6	0.33	Increased grass to forb ratio and/or increase in total biomass	0.67		Increased fuel load	1		Increased fire frequency	1		Decreased native plant diversity/species composition (e.g.; T&E Species)										Decreased native plant diversity/species composition (e.g.; T&E Species)		Resource dependent businesses	Commercial / Industrial	Presence of Native and T&E plant species			3	0.89	0.33	0.712	0.6165
Terrestrial Eutrophication	West	North American Deserts	Sagebrush-steppe	Shrubland	NA	NA	Invasive grass cover	11	11	11	6	0.33	Increased grass to forb ratio and/or increase in total biomass	0.67		Increased fuel load	1		Increased fire frequency	1		Decreased native plant diversity/species composition (e.g.; T&E Species)										Decreased native plant diversity/species composition (e.g.; T&E Species)		Livestock Grazers	Agricultural	Presence of forage species			3	0.89	0.33	0.712	0.6165
Terrestrial Eutrophication	West	North American Deserts	Sagebrush-steppe	Shrubland	NA	NA	Invasive grass cover	11	11	11	6	0.33	Increased grass to forb ratio and/or increase in total biomass	0.67		Increased fuel load	1		Increased fire frequency	1		Decreased shrub cover	1		Decreased abundance and/or diversity of birds and mammals							Decreased abundance and/or diversity of birds and mammals	Shrubland	Hunters	Recreational	Abundance of game animals			4	0.9175	0.33	0.688125	0.6165
Terrestrial Eutrophication	West	North American Deserts	Sagebrush-steppe	Shrubland	NA	NA	Invasive grass cover	11	11	11	6	0.33	Increased grass to forb ratio and/or increase in total biomass	0.67		Increased fuel load	1		Increased fire frequency	1		Decreased shrub cover	1		Decreased abundance and/or diversity of birds and mammals							Decreased abundance and/or diversity of birds and mammals		Artists	Inspirational	Abundance of target birds and mammals			4	0.9175	0.33	0.688125	0.6165
Terrestrial Eutrophication	West	North American Deserts	Sagebrush-steppe	Shrubland	NA	NA	Invasive grass cover	11	11	11	6	0.33	Increased grass to forb ratio and/or increase in total biomass	0.67		Increased fuel load	1		Increased fire frequency	1		Decreased shrub cover	1		Decreased abundance and/or diversity of birds and mammals							Decreased abundance and/or diversity of birds and mammals		Spiritual and Ceremonial Participants and Participants of Celebration	Inspirational	Abundance of target birds and mammals			4	0.9175	0.33	0.688125	0.6165
Terrestrial Eutrophication	West	North American Deserts	Sagebrush-steppe	Shrubland	NA	NA	Invasive grass cover	11	11	11	6	0.33	Increased grass to forb ratio and/or increase in total biomass	0.67		Increased fuel load	1		Increased fire frequency	1		Decreased shrub cover	1		Decreased abundance and/or diversity of birds and mammals							Decreased abundance and/or diversity of birds and mammals		Educators and Students	Learning	Abundance of target birds and mammals			4	0.9175	0.33	0.688125	0.6165
Terrestrial Eutrophication	West	North American Deserts	Sagebrush-steppe	Shrubland	NA	NA	Invasive grass cover	11	11	11	6	0.33	Increased grass to forb ratio and/or increase in total biomass	0.67		Increased fuel load	1		Increased fire frequency	1		Decreased shrub cover	1		Decreased abundance and/or diversity of birds and mammals							Decreased abundance and/or diversity of birds and mammals		Researchers	Learning	Abundance of target birds and mammals			4	0.9175	0.33	0.688125	0.6165
Terrestrial Eutrophication	West	North American Deserts	Sagebrush-steppe	Shrubland	NA	NA	Invasive grass cover	11	11	11	6	0.33	Increased grass to forb ratio and/or increase in total biomass	0.67		Increased fuel load	1		Increased fire frequency	1		Decreased shrub cover	1		Decreased abundance and/or diversity of birds and mammals							Decreased abundance and/or diversity of birds and mammals		People who care (Existence)	Non-use	Abundance of target birds and mammals			4	0.9175	0.33	0.688125	0.6165
Terrestrial Eutrophication	West	North American Deserts	Sagebrush-steppe	Shrubland	NA	NA	Invasive grass cover	11	11	11	6	0.33	Increased grass to forb ratio and/or increase in total biomass	0.67		Increased fuel load	1		Increased fire frequency	1		Decreased shrub cover	1		Decreased abundance and/or diversity of birds and mammals							Decreased abundance and/or diversity of birds and mammals		People who care (Option/Bequest)	Non-use	Abundance of target birds and mammals			4	0.9175	0.33	0.688125	0.6165
Terrestrial Eutrophication	West	North American Deserts	Sagebrush-steppe	Shrubland	NA	NA	Invasive grass cover	11	11	11	6	0.33	Increased grass to forb ratio and/or increase in total biomass	0.67		Increased fuel load	1		Increased fire frequency	1		Decreased shrub cover	1		Decreased abundance and/or diversity of birds and mammals							Decreased abundance and/or diversity of birds and mammals		Experiencers and Viewers	Recreational	Abundance of target birds and mammals			4	0.9175	0.33	0.688125	0.6165
Terrestrial Eutrophication	West	North American Deserts	Sagebrush-steppe	Shrubland	NA	NA	Invasive grass cover	11	11	11	6	0.33	Increased grass to forb ratio and/or increase in total biomass	0.67		Increased fuel load	1		Increased fire frequency	1		Decreased shrub cover	1		Decreased sage grouse abundance							Decreased sage grouse abundance	Sage grouse	Hunters	Recreational	Abundance of Sage Grouse			4	0.9175	0.33	0.688125	0.6165
Terrestrial Eutrophication	West	North American Deserts	Sagebrush-steppe	Shrubland	NA	NA	Invasive grass cover	11	11	11	6	0.33	Increased grass to forb ratio and/or increase in total biomass	0.67		Increased fuel load	1		Increased fire frequency	1		Decreased shrub cover	1		Decreased sage grouse abundance							Decreased sage grouse abundance	Sage grouse	Artists	Inspirational	Abundance of Sage Grouse			4	0.9175	0.33	0.688125	0.6165
Terrestrial Eutrophication	West	North American Deserts	Sagebrush-steppe	Shrubland	NA	NA	Invasive grass cover	11	11	11	6	0.33	Increased grass to forb ratio and/or increase in total biomass	0.67		Increased fuel load	1		Increased fire frequency	1		Decreased shrub cover	1		Decreased sage grouse abundance							Decreased sage grouse abundance	Sage grouse	Educators and Students	Learning	Abundance of Sage Grouse			4	0.9175	0.33	0.688125	0.6165
Terrestrial Eutrophication	West	North American Deserts	Sagebrush-steppe	Shrubland	NA	NA	Invasive grass cover	11	11	11	6	0.33	Increased grass to forb ratio and/or increase in total biomass	0.67		Increased fuel load	1		Increased fire frequency	1		Decreased shrub cover	1		Decreased sage grouse abundance							Decreased sage grouse abundance	Sage grouse	Experiencers and Viewers	Recreational	Abundance of Sage Grouse			4	0.9175	0.33	0.688125	0.6165
Terrestrial Eutrophication	West	North American Deserts	Sagebrush-steppe	Shrubland	NA	NA	Invasive grass cover	11	11	11	6	0.33	Increased grass to forb ratio and/or increase in total biomass	0.67		Increased fuel load	1		Increased fire frequency	1		Decreased shrub cover	1		Decreased sage grouse abundance							Decreased sage grouse abundance	Sage grouse	People who care (Existence)	Non-use	Abundance of Sage Grouse			4	0.9175	0.33	0.688125	0.6165
Terrestrial Eutrophication	West	North American Deserts	Sagebrush-steppe	Shrubland	NA	NA	Invasive grass cover	11	11	11	6	0.33	Increased grass to forb ratio and/or increase in total biomass	0.67		Increased fuel load	1		Increased fire frequency	1		Decreased shrub cover	1		Decreased sage grouse abundance							Decreased sage grouse abundance	Sage grouse	People who care (Option/Bequest)	Non-use	Abundance of Sage Grouse			4	0.9175	0.33	0.688125	0.6165
Terrestrial Eutrophication	West	North American Deserts	Sagebrush-steppe	Shrubland	NA	NA	Invasive grass cover	11	11	11	6	0.33	Increased grass to forb ratio and/or increase in total biomass	0.67		Increased fuel load	1		Increased fire frequency	1		Decreased shrub cover	1		Decreased sage grouse abundance							Decreased sage grouse abundance	Sage grouse	Researchers	Learning	Abundance of Sage Grouse			4	0.9175	0.33	0.688125	0.6165
Terrestrial Eutrophication	West	North American Deserts	Sagebrush-steppe	Shrubland	NA	NA	Invasive grass cover	11	11	11	6	0.33	Increased grass to forb ratio and/or increase in total biomass	0.67		Increased fuel load	1		Increased fire frequency	1		Decreased shrub cover	1		Decreased sage grouse abundance							Decreased sage grouse abundance	Sage grouse	Spiritual and Ceremonial Participants and Participants of Celebration	Inspirational	Abundance of Sage Grouse			4	0.9175	0.33	0.688125	0.6165
Terrestrial Eutrophication	West	North American Deserts	Sagebrush-steppe	Shrubland	NA	NA	Invasive grass cover	11	11	11	6	0.33	Increased grass to forb ratio and/or increase in total biomass	0.67		Increased fuel load	1		Increased fire frequency	1		Decreased shrub cover										Decreased shrub cover	Shrubland	Livestock Grazers	Agricultural	Presence of forage species			3	0.89	0.33	0.712	0.6165
Terrestrial Eutrophication	West	North American Deserts	Sagebrush-steppe	Shrubland	NA	NA	Invasive grass cover	11	11	11	6	0.33	Increased grass to forb ratio and/or increase in total biomass	0.67		Increased fuel load	1		Increased fire frequency	1		Decreased shrub cover										Decreased shrub cover	Shrubland	Artists	Inspirational	Cover of Sagebrush Steppe			3	0.89	0.33	0.712	0.6165
Terrestrial Eutrophication	West	North American Deserts	Sagebrush-steppe	Shrubland	NA	NA	Invasive grass cover	11	11	11	6	0.33	Increased grass to forb ratio and/or increase in total biomass	0.67		Increased fuel load	1		Increased fire frequency	1		Decreased shrub cover										Decreased shrub cover	Shrubland	Spiritual and Ceremonial Participants and Participants of Celebration	Inspirational	Cover of Sagebrush Steppe			3	0.89	0.33	0.712	0.6165
Terrestrial Eutrophication	West	North American Deserts	Sagebrush-steppe	Shrubland	NA	NA	Invasive grass cover	11	11	11	6	0.33	Increased grass to forb ratio and/or increase in total biomass	0.67		Increased fuel load	1		Increased fire frequency	1		Decreased shrub cover										Decreased shrub cover	Shrubland	Educators and Students	Learning	Cover of Sagebrush Steppe			3	0.89	0.33	0.712	0.6165
Terrestrial Eutrophication	West	North American Deserts	Sagebrush-steppe	Shrubland	NA	NA	Invasive grass cover	11	11	11	6	0.33	Increased grass to forb ratio and/or increase in total biomass	0.67		Increased fuel load	1		Increased fire frequency	1		Decreased shrub cover										Decreased shrub cover	Shrubland	Researchers	Learning	Cover of Sagebrush Steppe			3	0.89	0.33	0.712	0.6165
Terrestrial Eutrophication	West	North American Deserts	Sagebrush-steppe	Shrubland	NA	NA	Invasive grass cover	11	11	11	6	0.33	Increased grass to forb ratio and/or increase in total biomass	0.67		Increased fuel load	1		Increased fire frequency	1		Decreased shrub cover										Decreased shrub cover	Shrubland	People who care (Existence)	Non-use	Cover of Sagebrush Steppe			3	0.89	0.33	0.712	0.6165
Terrestrial Eutrophication	West	North American Deserts	Sagebrush-steppe	Shrubland	NA	NA	Invasive grass cover	11	11	11	6	0.33	Increased grass to forb ratio and/or increase in total biomass	0.67		Increased fuel load	1		Increased fire frequency	1		Decreased shrub cover										Decreased shrub cover	Shrubland	People who care (Option/Bequest)	Non-use	Cover of Sagebrush Steppe			3	0.89	0.33	0.712	0.6165
Terrestrial Eutrophication	West	North American Deserts	Sagebrush-steppe	Shrubland	NA	NA	Invasive grass cover	11	11	11	6	0.33	Increased grass to forb ratio and/or increase in total biomass	0.67		Increased fuel load	1		Increased fire frequency	1		Decreased shrub cover										Decreased shrub cover	Shrubland	Experiencers and Viewers	Recreational	Cover of Sagebrush Steppe			3	0.89	0.33	0.712	0.6165
Terrestrial Eutrophication	West	North American Deserts	Sagebrush-steppe	Shrubland	NA	NA	Invasive grass cover	11	11	11	6	0.33	Increased grass to forb ratio and/or increase in total biomass	0.67		Increased fuel load	1		Increased fire frequency													Increased fire frequency	Shrubland	Residential Property Owners	Government, Municipal, and Residential	Increased fire risk			2	0.835	0.33	0.695833	0.573889
Terrestrial Eutrophication	West	North American Deserts	Sagebrush-steppe	Shrubland	NA	NA	Invasive grass cover	11	11	11	6	0.33	Increased grass to forb ratio and/or increase in total biomass	0.67		Increased fuel load	1		Increased fire frequency													Increased fire frequency		Artists	Inspirational	Reduced access to wilderness			2	0.835	0.33	0.695833	0.573889
Terrestrial Eutrophication	West	North American Deserts	Sagebrush-steppe	Shrubland	NA	NA	Invasive grass cover	11	11	11	6	0.33	Increased grass to forb ratio and/or increase in total biomass	0.67		Increased fuel load	1		Increased fire frequency													Increased fire frequency		Educators and Students	Learning	Reduced access to wilderness			2	0.835	0.33	0.695833	0.573889
Terrestrial Eutrophication	West	North American Deserts	Sagebrush-steppe	Shrubland	NA	NA	Invasive grass cover	11	11	11	6	0.33	Increased grass to forb ratio and/or increase in total biomass	0.67		Increased fuel load	1		Increased fire frequency													Increased fire frequency		Experiencers and Viewers	Recreational	Reduced access to wilderness			2	0.835	0.33	0.695833	0.573889
Terrestrial Eutrophication	West	North American Deserts	Sagebrush-steppe	Shrubland	NA	NA	Invasive grass cover	11	11	11	6	0.33	Increased grass to forb ratio and/or increase in total biomass	0.67		Increased fuel load	1		Increased fire frequency													Increased fire frequency		People who care (Existence)	Non-use	Reduced access to wilderness			2	0.835	0.33	0.695833	0.573889
Terrestrial Eutrophication	West	North American Deserts	Sagebrush-steppe	Shrubland	NA	NA	Invasive grass cover	11	11	11	6	0.33	Increased grass to forb ratio and/or increase in total biomass	0.67		Increased fuel load	1		Increased fire frequency													Increased fire frequency		People who care (Option/Bequest)	Non-use	Reduced access to wilderness			2	0.835	0.33	0.695833	0.573889
Terrestrial Eutrophication	West	North American Deserts	Sagebrush-steppe	Shrubland	NA	NA	Invasive grass cover	11	11	11	6	0.33	Increased grass to forb ratio and/or increase in total biomass	0.67		Increased fuel load	1		Increased fire frequency													Increased fire frequency		Researchers	Learning	Reduced access to wilderness			2	0.835	0.33	0.695833	0.573889
Terrestrial Eutrophication	West	North American Deserts	Sagebrush-steppe	Shrubland	NA	NA	Invasive grass cover	11	11	11	6	0.33	Increased grass to forb ratio and/or increase in total biomass	0.67		Increased fuel load	1		Increased fire frequency													Increased fire frequency		Spiritual and Ceremonial Participants and Participants of Celebration	Inspirational	Reduced access to wilderness			2	0.835	0.33	0.695833	0.573889
Terrestrial Eutrophication	West	North American Deserts	Sagebrush-steppe	Shrubland	NA	NA	Invasive grass cover	11	11	11	6	0.33	Increased grass to forb ratio and/or increase in total biomass	0.67		Increased fuel load	0.33		Increased runoff ratio / Decreased stream or aquifer recharge	1		Decreased aquifer recharge										Decreased aquifer recharge	Aquifer	Water subsisters	Subsistence	Aquifer recharge rate			3	0.666667	0.33	0.533333	0.4825
Terrestrial Eutrophication	West	North American Deserts	Sagebrush-steppe	Shrubland	NA	NA	Invasive grass cover	11	11	11	6	0.33	Increased grass to forb ratio and/or increase in total biomass	0.67		Increased fuel load	0.33		Increased runoff ratio / Decreased stream or aquifer recharge	1		Decreased stream levels										Decreased stream levels	Streamwater	Livestock Grazers	Agricultural	Deviation from historical streamflow			3	0.666667	0.33	0.533333	0.4825
Terrestrial Eutrophication	West	North American Deserts	Sagebrush-steppe	Shrubland	NA	NA	Invasive grass cover	11	11	11	6	0.33	Increased grass to forb ratio and/or increase in total biomass	0.67		Increased fuel load	0.33		Increased runoff ratio / Decreased stream or aquifer recharge	1		Decreased surface soil moisture	1		Decreased native plant diversity/species composition (e.g.; T&E Species)							Decreased native plant diversity/species composition (e.g.; T&E Species)	Annual forbs	Artists	Inspirational	Presence of Native and T&E plant species			4	0.75	0.33	0.5625	0.516
Terrestrial Eutrophication	West	North American Deserts	Sagebrush-steppe	Shrubland	NA	NA	Invasive grass cover	11	11	11	6	0.33	Increased grass to forb ratio and/or increase in total biomass	0.67		Increased fuel load	0.33		Increased runoff ratio / Decreased stream or aquifer recharge	1		Decreased surface soil moisture	1		Decreased native plant diversity/species composition (e.g.; T&E Species)							Decreased native plant diversity/species composition (e.g.; T&E Species)	Annual forbs	Educators and Students	Learning	Presence of Native and T&E plant species			4	0.75	0.33	0.5625	0.516
Terrestrial Eutrophication	West	North American Deserts	Sagebrush-steppe	Shrubland	NA	NA	Invasive grass cover	11	11	11	6	0.33	Increased grass to forb ratio and/or increase in total biomass	0.67		Increased fuel load	0.33		Increased runoff ratio / Decreased stream or aquifer recharge	1		Decreased surface soil moisture	1		Decreased native plant diversity/species composition (e.g.; T&E Species)							Decreased native plant diversity/species composition (e.g.; T&E Species)	Annual forbs	Experiencers and Viewers	Recreational	Presence of Native and T&E plant species			4	0.75	0.33	0.5625	0.516
Terrestrial Eutrophication	West	North American Deserts	Sagebrush-steppe	Shrubland	NA	NA	Invasive grass cover	11	11	11	6	0.33	Increased grass to forb ratio and/or increase in total biomass	0.67		Increased fuel load	0.33		Increased runoff ratio / Decreased stream or aquifer recharge	1		Decreased surface soil moisture	1		Decreased native plant diversity/species composition (e.g.; T&E Species)							Decreased native plant diversity/species composition (e.g.; T&E Species)	Annual forbs	People who care (Existence)	Non-use	Presence of Native and T&E plant species			4	0.75	0.33	0.5625	0.516
Terrestrial Eutrophication	West	North American Deserts	Sagebrush-steppe	Shrubland	NA	NA	Invasive grass cover	11	11	11	6	0.33	Increased grass to forb ratio and/or increase in total biomass	0.67		Increased fuel load	0.33		Increased runoff ratio / Decreased stream or aquifer recharge	1		Decreased surface soil moisture	1		Decreased native plant diversity/species composition (e.g.; T&E Species)							Decreased native plant diversity/species composition (e.g.; T&E Species)	Annual forbs	People who care (Option/Bequest)	Non-use	Presence of Native and T&E plant species			4	0.75	0.33	0.5625	0.516
Terrestrial Eutrophication	West	North American Deserts	Sagebrush-steppe	Shrubland	NA	NA	Invasive grass cover	11	11	11	6	0.33	Increased grass to forb ratio and/or increase in total biomass	0.67		Increased fuel load	0.33		Increased runoff ratio / Decreased stream or aquifer recharge	1		Decreased surface soil moisture	1		Decreased native plant diversity/species composition (e.g.; T&E Species)							Decreased native plant diversity/species composition (e.g.; T&E Species)	Annual forbs	Researchers	Learning	Presence of Native and T&E plant species			4	0.75	0.33	0.5625	0.516
Terrestrial Eutrophication	West	North American Deserts	Sagebrush-steppe	Shrubland	NA	NA	Invasive grass cover	11	11	11	6	0.33	Increased grass to forb ratio and/or increase in total biomass	0.67		Increased fuel load	0.33		Increased runoff ratio / Decreased stream or aquifer recharge	1		Decreased surface soil moisture	1		Decreased native plant diversity/species composition (e.g.; T&E Species)							Decreased native plant diversity/species composition (e.g.; T&E Species)	Annual forbs	Spiritual and Ceremonial Participants and Participants of Celebration	Inspirational	Presence of Native and T&E plant species			4	0.75	0.33	0.5625	0.516
Terrestrial Eutrophication	West	North American Deserts	Sagebrush-steppe	Shrubland	NA	NA	Invasive grass cover	11	11	11	6	0.33	Increased grass to forb ratio and/or increase in total biomass	0.67		Increased fuel load	0.33		Increased runoff ratio / Decreased stream or aquifer recharge	1		Decreased surface soil moisture	1		Decreased native plant diversity/species composition (e.g.; T&E Species)							Decreased native plant diversity/species composition (e.g.; T&E Species)		Resource dependent businesses	Commercial / Industrial	Presence of Native and T&E plant species			4	0.75	0.33	0.5625	0.516
Terrestrial Eutrophication	West	Northwestern Forested Mountains	Alpine meadow	Grassland	NA	NA	Change in species composition	3	3	3	5	1	Change in herbaceous community composition																			Change in herbaceous community composition		Artists	Inspirational	Reduction in target species abundance			0	0	1	0	1
Terrestrial Eutrophication	West	Northwestern Forested Mountains	Alpine meadow	Grassland	NA	NA	Change in species composition	3	3	3	5	1	Change in herbaceous community composition																			Change in herbaceous community composition		Educators and Students	Learning	Reduction in target species abundance			0	0	1	0	1
Terrestrial Eutrophication	West	Northwestern Forested Mountains	Alpine meadow	Grassland	NA	NA	Change in species composition	3	3	3	5	1	Change in herbaceous community composition																			Change in herbaceous community composition		Experiencers and Viewers	Recreational	Reduction in target species abundance			0	0	1	0	1
Terrestrial Eutrophication	West	Northwestern Forested Mountains	Alpine meadow	Grassland	NA	NA	Change in species composition	3	3	3	5	1	Change in herbaceous community composition																			Change in herbaceous community composition		People who care (Existence)	Non-use	Reduction in target species abundance			0	0	1	0	1
Terrestrial Eutrophication	West	Northwestern Forested Mountains	Alpine meadow	Grassland	NA	NA	Change in species composition	3	3	3	5	1	Change in herbaceous community composition																			Change in herbaceous community composition		People who care (Option/Bequest)	Non-use	Reduction in target species abundance			0	0	1	0	1
Terrestrial Eutrophication	West	Northwestern Forested Mountains	Alpine meadow	Grassland	NA	NA	Change in species composition	3	3	3	5	1	Change in herbaceous community composition																			Change in herbaceous community composition		Researchers	Learning	Reduction in target species abundance			0	0	1	0	1
Terrestrial Eutrophication	West	Northwestern Forested Mountains	Alpine meadow	Grassland	NA	NA	Change in species composition	3	3	3	5	1	Change in herbaceous community composition																			Change in herbaceous community composition		Spiritual and Ceremonial Participants and Participants of Celebration	Inspirational	Reduction in target species abundance			0	0	1	0	1
Terrestrial Eutrophication	West	Northwestern Forested Mountains	Mixed-conifer forest	Forest	NA	NA	Mycorrizal diversity	5-10	5	10	1	0.33	Decreased abundance of ectomycorrhizal fungi	1		Decreased nutrient uptake	1		Change in forest composition													Change in forest composition		Artists	Inspirational	Reduction in target species abundance			2	1	0.33	0.833333	0.665556
Terrestrial Eutrophication	West	Northwestern Forested Mountains	Mixed-conifer forest	Forest	NA	NA	Mycorrizal diversity	5-10	5	10	1	0.33	Decreased abundance of ectomycorrhizal fungi	1		Decreased nutrient uptake	1		Change in forest composition													Change in forest composition		Educators and Students	Learning	Reduction in target species abundance			2	1	0.33	0.833333	0.665556
Terrestrial Eutrophication	West	Northwestern Forested Mountains	Mixed-conifer forest	Forest	NA	NA	Mycorrizal diversity	5-10	5	10	1	0.33	Decreased abundance of ectomycorrhizal fungi	1		Decreased nutrient uptake	1		Change in forest composition													Change in forest composition		Experiencers and Viewers	Recreational	Reduction in target species abundance			2	1	0.33	0.833333	0.665556
Terrestrial Eutrophication	West	Northwestern Forested Mountains	Mixed-conifer forest	Forest	NA	NA	Mycorrizal diversity	5-10	5	10	1	0.33	Decreased abundance of ectomycorrhizal fungi	1		Decreased nutrient uptake	1		Change in forest composition													Change in forest composition		People who care (Existence)	Non-use	Reduction in target species abundance			2	1	0.33	0.833333	0.665556
Terrestrial Eutrophication	West	Northwestern Forested Mountains	Mixed-conifer forest	Forest	NA	NA	Mycorrizal diversity	5-10	5	10	1	0.33	Decreased abundance of ectomycorrhizal fungi	1		Decreased nutrient uptake	1		Change in forest composition													Change in forest composition		People who care (Option/Bequest)	Non-use	Reduction in target species abundance			2	1	0.33	0.833333	0.665556
Terrestrial Eutrophication	West	Northwestern Forested Mountains	Mixed-conifer forest	Forest	NA	NA	Mycorrizal diversity	5-10	5	10	1	0.33	Decreased abundance of ectomycorrhizal fungi	1		Decreased nutrient uptake	1		Change in forest composition													Change in forest composition		Researchers	Learning	Reduction in target species abundance			2	1	0.33	0.833333	0.665556
Terrestrial Eutrophication	West	Northwestern Forested Mountains	Mixed-conifer forest	Forest	NA	NA	Mycorrizal diversity	5-10	5	10	1	0.33	Decreased abundance of ectomycorrhizal fungi	1		Decreased nutrient uptake	1		Change in forest composition													Change in forest composition		Spiritual and Ceremonial Participants and Participants of Celebration	Inspirational	Reduction in target species abundance			2	1	0.33	0.833333	0.665556
Terrestrial Eutrophication	West	Northwestern Forested Mountains	Mixed-conifer forest	Forest	NA	NA	Mycorrizal diversity	5-10	5	10	1	0.33	Decreased abundance of ectomycorrhizal fungi	1		Decreased nutrient uptake	1		Change in forest composition													Change in forest composition		Timber, Fiber, and Ornamental Extractors	Commercial / Industrial	Board feet of timber			2	1	0.33	0.833333	0.665556
Terrestrial Eutrophication	West	Northwestern Forested Mountains	Mixed-conifer forest	Forest	NA	NA	Mycorrizal diversity	5-10	5	10	1	0.33	Decreased abundance of ectomycorrhizal fungi	1		Decreased nutrient uptake	1		Decreased abundance and/or diversity of birds and mammals													Decreased abundance and/or diversity of birds and mammals		Artists	Inspirational	Deviation from reference community			2	1	0.33	0.833333	0.665556
Terrestrial Eutrophication	West	Northwestern Forested Mountains	Mixed-conifer forest	Forest	NA	NA	Mycorrizal diversity	5-10	5	10	1	0.33	Decreased abundance of ectomycorrhizal fungi	1		Decreased nutrient uptake	1		Decreased abundance and/or diversity of birds and mammals													Decreased abundance and/or diversity of birds and mammals		Spiritual and Ceremonial Participants and Participants of Celebration	Inspirational	Deviation from reference community			2	1	0.33	0.833333	0.665556
Terrestrial Eutrophication	West	Northwestern Forested Mountains	Mixed-conifer forest	Forest	NA	NA	Mycorrizal diversity	5-10	5	10	1	0.33	Decreased abundance of ectomycorrhizal fungi	1		Decreased nutrient uptake	1		Decreased abundance and/or diversity of birds and mammals													Decreased abundance and/or diversity of birds and mammals		Educators and Students	Learning	Deviation from reference community			2	1	0.33	0.833333	0.665556
Terrestrial Eutrophication	West	Northwestern Forested Mountains	Mixed-conifer forest	Forest	NA	NA	Mycorrizal diversity	5-10	5	10	1	0.33	Decreased abundance of ectomycorrhizal fungi	1		Decreased nutrient uptake	1		Decreased abundance and/or diversity of birds and mammals													Decreased abundance and/or diversity of birds and mammals		Researchers	Learning	Deviation from reference community			2	1	0.33	0.833333	0.665556
Terrestrial Eutrophication	West	Northwestern Forested Mountains	Mixed-conifer forest	Forest	NA	NA	Mycorrizal diversity	5-10	5	10	1	0.33	Decreased abundance of ectomycorrhizal fungi	1		Decreased nutrient uptake	1		Decreased abundance and/or diversity of birds and mammals													Decreased abundance and/or diversity of birds and mammals		People who care (Existence)	Non-use	Deviation from reference community			2	1	0.33	0.833333	0.665556
Terrestrial Eutrophication	West	Northwestern Forested Mountains	Mixed-conifer forest	Forest	NA	NA	Mycorrizal diversity	5-10	5	10	1	0.33	Decreased abundance of ectomycorrhizal fungi	1		Decreased nutrient uptake	1		Decreased abundance and/or diversity of birds and mammals													Decreased abundance and/or diversity of birds and mammals		People who care (Option/Bequest)	Non-use	Deviation from reference community			2	1	0.33	0.833333	0.665556
Terrestrial Eutrophication	West	Northwestern Forested Mountains	Mixed-conifer forest	Forest	NA	NA	Mycorrizal diversity	5-10	5	10	1	0.33	Decreased abundance of ectomycorrhizal fungi	1		Decreased nutrient uptake	1		Decreased abundance and/or diversity of birds and mammals													Decreased abundance and/or diversity of birds and mammals		Experiencers and Viewers	Recreational	Deviation from reference community			2	1	0.33	0.833333	0.665556
Terrestrial Eutrophication	West	Northwestern Forested Mountains	Mixed-conifer forest	Forest	NA	NA	Mycorrizal diversity	5-10	5	10	1	0.33	Decreased abundance of ectomycorrhizal fungi	1		Decreased nutrient uptake	1		Decreased abundance and/or diversity of birds and mammals													Decreased abundance and/or diversity of birds and mammals		Resource dependent businesses	Commercial / Industrial	Deviation from reference community			2	1	0.33	0.833333	0.665556
Terrestrial Eutrophication	West	Northwestern Forested Mountains	Mixed-conifer forest	Forest	NA	NA	Mycorrizal diversity	5-10	5	10	1	0.33	Decreased abundance of ectomycorrhizal fungi	1		Decreased nutrient uptake	1		Decreased abundance and/or diversity of birds and mammals													Decreased abundance and/or diversity of birds and mammals		Hunters	Recreational	Presence of game animals			2	1	0.33	0.833333	0.665556
Terrestrial Eutrophication	West	Northwestern Forested Mountains	Mixed-conifer forest	Forest	NA	NA	Mycorrizal diversity	5-10	5	10	1	0.33	Decreased abundance of ectomycorrhizal fungi	1		Decreased nutrient uptake	1		Decreased forest productivity / C sequestration													Decreased forest productivity / C sequestration		Artists	Inspirational	Reduction in target species abundance			2	1	0.33	0.833333	0.665556
Terrestrial Eutrophication	West	Northwestern Forested Mountains	Mixed-conifer forest	Forest	NA	NA	Mycorrizal diversity	5-10	5	10	1	0.33	Decreased abundance of ectomycorrhizal fungi	1		Decreased nutrient uptake	1		Decreased forest productivity / C sequestration													Decreased forest productivity / C sequestration		Educators and Students	Learning	Reduction in target species abundance			2	1	0.33	0.833333	0.665556
Terrestrial Eutrophication	West	Northwestern Forested Mountains	Mixed-conifer forest	Forest	NA	NA	Mycorrizal diversity	5-10	5	10	1	0.33	Decreased abundance of ectomycorrhizal fungi	1		Decreased nutrient uptake	1		Decreased forest productivity / C sequestration													Decreased forest productivity / C sequestration		Experiencers and Viewers	Recreational	Reduction in target species abundance			2	1	0.33	0.833333	0.665556
Terrestrial Eutrophication	West	Northwestern Forested Mountains	Mixed-conifer forest	Forest	NA	NA	Mycorrizal diversity	5-10	5	10	1	0.33	Decreased abundance of ectomycorrhizal fungi	1		Decreased nutrient uptake	1		Decreased forest productivity / C sequestration													Decreased forest productivity / C sequestration		People who care (Existence)	Non-use	Reduction in target species abundance			2	1	0.33	0.833333	0.665556
Terrestrial Eutrophication	West	Northwestern Forested Mountains	Mixed-conifer forest	Forest	NA	NA	Mycorrizal diversity	5-10	5	10	1	0.33	Decreased abundance of ectomycorrhizal fungi	1		Decreased nutrient uptake	1		Decreased forest productivity / C sequestration													Decreased forest productivity / C sequestration		People who care (Option/Bequest)	Non-use	Reduction in target species abundance			2	1	0.33	0.833333	0.665556
Terrestrial Eutrophication	West	Northwestern Forested Mountains	Mixed-conifer forest	Forest	NA	NA	Mycorrizal diversity	5-10	5	10	1	0.33	Decreased abundance of ectomycorrhizal fungi	1		Decreased nutrient uptake	1		Decreased forest productivity / C sequestration													Decreased forest productivity / C sequestration		Researchers	Learning	Reduction in target species abundance			2	1	0.33	0.833333	0.665556
Terrestrial Eutrophication	West	Northwestern Forested Mountains	Mixed-conifer forest	Forest	NA	NA	Mycorrizal diversity	5-10	5	10	1	0.33	Decreased abundance of ectomycorrhizal fungi	1		Decreased nutrient uptake	1		Decreased forest productivity / C sequestration													Decreased forest productivity / C sequestration		Spiritual and Ceremonial Participants and Participants of Celebration	Inspirational	Reduction in target species abundance			2	1	0.33	0.833333	0.665556
Terrestrial Eutrophication	West	Northwestern Forested Mountains	Mixed-conifer forest	Forest	NA	NA	Mycorrizal diversity	5-10	5	10	1	0.33	Decreased abundance of ectomycorrhizal fungi	1		Decreased nutrient uptake	1		Decreased forest productivity / C sequestration													Decreased forest productivity / C sequestration		Timber, Fiber, and Ornamental Extractors	Commercial / Industrial	Board feet of timber			2	1	0.33	0.833333	0.665556
Terrestrial Eutrophication	West	Northwestern Forested Mountains	Mixed-conifer forest	Forest	NA	NA	Mycorrizal diversity	5-10	5	10	1	0.33	Decreased abundance of ectomycorrhizal fungi	1		Decreased nutrient uptake	1		Decreased forest productivity / C sequestration													Decreased forest productivity / C sequestration		All Humans	Humanity	C sequestration			2	1	0.33	0.833333	0.665556

## Sheet: References
Reference #	Reference - References should be cited in Ecology format. A superscript of the Reference Number should be included after the ecological component description
^	First Principle - A first principle is a basic, foundational ecological relationship. This is would be something that would be in a general biology textbook.
*	Expert Opinion - No scientific studies have been published, but the relationship has been onserved in the field
#	Citation	Subject
1	Pardo, L. H., et al. (2011). "Effects of nitrogen deposition and empirical nitrogen critical loads for ecoregions of the United States." Ecological Applications 21(8): 3049-3082.
2	Fenn, M. E., et al. (2010). "Nitrogen critical loads and management alternatives for N-impacted ecosystems in California." Journal Of Environmental Management 91(12): 2404-2423.
3	Jones, M.E., et al. "Influence of ozone and nitrogen deposition on bark beetle activity under drought conditions." Forest Ecology and Management200.1 (2004): 67-76.
4	Thomas, R. Q., et al. (2010). "Increased tree carbon storage in response to nitrogen deposition in the US." Nature Geoscience 3(1): 13-17.
5	Bowman, W. D., et al. (2012). "Nitrogen critical loads for alpine vegetation and soils in Rocky Mountain National Park." Journal Of Environmental Management 103: 165-171.
6	Allen, E. B. et al. (2014). "Alien Invasion: Effects of Atmospheric Nitrogen Deposition on Sagebrush Steppe Vegetation Dynamics at Upper Columbia Basin Network Parks. University of California, Riverside; Center for Conservation Biology."

## Sheet: Metadata
Module	Column Header	Description
	Ecological Effect	The broad consequence of nitrogen and/or acid deposition on an ecosystem to be evaluated
Site Information	Region	Regional designation of where critical load is applicable
Site Information	Ecosystem	Ecosystem type in which critical load is applicable based on EPA designated Ecosystem Level I,II, and III
Stressor	Chemical Criterion	Soil (e.g., soil solution Bc/Al ratio or % base saturation) or surface water chemistry (e.g., ANC or pH) that links the critical load of atmospheric deposition to the biological receptor of interest. Deposition alters the chemical criterion, and the critical load of a system is the point where deposition levels result in the chemical criterion being equal to the critical limit. Chemical criterion…
Stressor	Chemical Threshold	The threshold or value of the chemical criterion beyond which the biological receptor of interest is negatively impacted (e.g., 20% base saturation, ANC of 50 µeq/L). The critical load of a system is the point where deposition levels result in the chemical criterion being equal to the critical limit.
Stressor	Biological Indicator	A biological species or group of species whose function, population, or status can reveal the qualitative status of the environment, and can therefore be used to monitor the health of an environment or ecosystem.
Stressor	Critical Load (CL; in kg/ha)	The amount of atmospheric deposition above which adverse effects begin to affect the biological indicator
Stressor	Low	If the critical load has been established as a range; the low value of the range.
Stressor	High	If the critical load has been established as a range; the high value of the range.
Stressor	SOSStressor	Strength of science of the calculated critical load
Stressor	CL Reference	Scientific publication used to verify SOSStressor
Stressor	Change in Biological Indicator (Component #1)	The effect on the ecosystem component due to exceedance of the critical load or the chemical criterion. The change in biological indicator acts as the first component of the Ecological Production Function
Ecological Production Function	SOS – Effect #	Strength of Science explaining how the the proceeding ecological components causes a change in the proceeding ecological component. Values are High = 1, Medium = 0.67, Low= 0.33
Ecological Production Function	Ref #	Scientific publication(s) linking the change of Componenti to Componenti+1
Ecological Production Function	Component #	Ecosystem component influenced by a change in the ecosystem component before it.
Ecological Production Function	Ecological Endpoint	Ecological component that provides a service or is valued by humans. This is the same as the last link in the chain, but allows for chains to be categorized due to different chain lengths.
Final Ecosystem Services	Beneficiary sub-classes (direct FEGS user)	FEGS-CS Beneficiary Sub-Class: beneficiary that directly uses the last thing in environment directly used by humans.
Final Ecosystem Services	Beneficiary Classes	FEGS-CS Beneficiary Class
Final Ecosystem Services	FEGS Metric	The measurement taken to classify the Ecological Endpoint in a form relevant to the beneficiary sub-class
Strength of Science	EPF Length	Number of links within the Ecological Production Function
Strength of Science	SOSEPF	Calculation of EPF using number of components in the chain and the average score of the chain; Equation 1
Strength of Science	SOSWL	Value of the lowest SOSEffect or SOSStressor score in the chain
Strength of Science	SOSCHAIN	Calculation using the SOSEffect and SOSStressor scores to define the confidence in scientific knowledge of the relationships defined; Equation 2
